# Supplementary material for: Stochastic Gene Expression Influences the Selection of Antibiotic Resistance Mutations
Source: Mol Biol Evol. 2019 Sep 4;37(1):58–70. doi: 10.1093/molbev/msz199 (PMC6984361; doi:10.1093/molbev/msz199)
Supplement: msz199_Supplementary_Data [file msz199_supplementary_data.zip]

Archive with 11 entries (10 files):
- msz199-Suppl_data/
- msz199-Suppl_data/bib.bib
- msz199-Suppl_data/cpl-natbib.sty
- msz199-Suppl_data/crop.sty
- msz199-Suppl_data/epstopdf.sty
- msz199-Suppl_data/manuscript.aux
- msz199-Suppl_data/manuscript.log
- msz199-Suppl_data/manuscript.synctex.gz
- msz199-Suppl_data/MBE.cls
- msz199-Suppl_data/natbib.bst
- msz199-Suppl_data/supplementary_material.pdf
