# Supplementary material for: Stochastic Gene Expression Influences the Selection of Antibiotic Resistance Mutations
Source: Mol Biol Evol. 2019 Sep 4;37(1):58–70. doi: 10.1093/molbev/msz199 (PMC6984361; doi:10.1093/molbev/msz199)
Supplement: msz199_Supplementary_Data [file msz199_supplementary_data.zip › msz199-Suppl_data/bib.bib]

@article{abelzurwiesch:STM:2015,
	Author = {Abel Zur Wiesch, Pia and Abel, S\"oren and Gkotzis, Spyridon and Ocampo, Paolo and Engelst\"adter, Jan and Hinkley, Trevor and Magnus, Carsten and Waldor, Matthew K and Udekwu, Klas and Cohen, Ted},
	Doi = {10.1126/scitranslmed.aaa8760},
	Journal = {Sci. Transl. Med.},
	Number = {287},
	Pages = {287ra73},
	Title = {Classic reaction kinetics can explain complex patterns of antibiotic action},
	Volume = {7},
	Year = {2015}}

@article{adam:JBacteriol:1997,
	Author = {Adam, M and Fraipont, C and Rhazi, N and Nguyen-Dist\`eche, M and Lakaye, B and Fr\`ere, J M and Devreese, B and Van Beeumen, J and van Heijenoort, Y and van Heijenoort, J and Ghuysen, J M},
	Doi = {10.1128/jb.179.19.6005-6009.1997},
	Journal = {J. Bacteriol.},
	Number = {19},
	Pages = {6005-9},
	Title = {The bimodular {G57-V577} polypeptide chain of the class {B penicillin-binding protein 3} of {Escherichia coli} catalyzes peptide bond formation from thiolesters and does not catalyze glycan chain polymerization from the lipid {II} intermediate},
	Volume = {179},
	Year = {1997}}

@article{andersson:NatRevMicro:2010,
	Author = {Andersson, Dan I and Hughes, Diarmaid},
	Doi = {10.1038/nrmicro2319},
	Journal = {Nat. Rev. Microbiol.},
	Number = {4},
	Pages = {260-71},
	Title = {Antibiotic resistance and its cost: is it possible to reverse resistance?},
	Volume = {8},
	Year = {2010}}

@article{arthington-skaggs:AAC:2002,
	Author = {Arthington-Skaggs, Beth A and Lee-Yang, Wendy and Ciblak, Meral A and Frade, Joao P and Brandt, Mary E and Hajjeh, Rana A and Harrison, Lee H and Sofair, Andre N and Warnock, David W and {Candidemia Active Surveillance Group}},
	Doi = {10.1128/AAC.46.8.2477-2481.2002},
	Journal = {Antimicrob. Agents Chemother.},
	Number = {8},
	Pages = {2477-81},
	Title = {Comparison of visual and spectrophotometric methods of broth microdilution {MIC} end point determination and evaluation of a sterol quantitation method for in vitro susceptibility testing of fluconazole and itraconazole against trailing and nontrailing {Candida} isolates},
	Volume = {46},
	Year = {2002}}

@article{bergmiller:Science:2017,
	Author = {Bergmiller, Tobias and Andersson, Anna M C and Tomasek, Kathrin and Balleza, Enrique and Kiviet, Daniel J and Hauschild, Robert and Tka\v{c}ik, Ga\v{s}per and Guet, C\v{a}lin C},
	Doi = {10.1126/science.aaf4762},
	Journal = {Science},
	Month = {04},
	Number = {6335},
	Pages = {311-315},
	Title = {Biased partitioning of the multidrug efflux pump {AcrAB-TolC} underlies long-lived phenotypic heterogeneity},
	Volume = {356},
	Year = {2017}}

@article{bernstein:PNAS:2002,
	Author = {Bernstein, Jonathan A and Khodursky, Arkady B and Lin, Pei-Hsun and Lin-Chao, Sue and Cohen, Stanley N},
	Doi = {10.1073/pnas.112318199},
	Journal = {Proc. Natl. Acad. Sci. U.S.A.},
	Number = {15},
	Pages = {9697--9702},
	Title = {Global analysis of {mRNA} decay and abundance in {Escherichia coli} at single-gene resolution using two-color fluorescent {DNA} microarrays},
	Volume = {99},
	Year = {2002}}

@article{berrazeg:AAC:2015,
	Author = {Berrazeg, M and Jeannot, K and Ntsogo Engu\'en\'e, V\'eronique Yvette and Broutin, I and Loeffert, S and Fournier, D and Pl\'esiat, P},
	Doi = {10.1128/AAC.00825-15},
	Journal = {Antimicrob. Agents Chemother.},
	Number = {10},
	Pages = {6248-55},
	Title = {Mutations in $\beta$-{L}actamase {AmpC} Increase Resistance of {Pseudomonas aeruginosa} Isolates to Antipseudomonal Cephalosporins},
	Volume = {59},
	Year = {2015}}

@article{blair:PNAS:2015,
	Author = {Blair, Jessica M A and Bavro, Vassiliy N and Ricci, Vito and Modi, Niraj and Cacciotto, Pierpaolo and Kleinekath\"ofer, Ulrich and Ruggerone, Paolo and Vargiu, Attilio V and Baylay, Alison J and Smith, Helen E and Brandon, Yvonne and Galloway, David and Piddock, Laura J V},
	Doi = {10.1073/pnas.1419939112},
	Journal = {Proc. Natl. Acad. Sci. U.S.A.},
	Number = {11},
	Pages = {3511-6},
	Title = {{AcrB} drug-binding pocket substitution confers clinically relevant resistance and altered substrate specificity},
	Volume = {112},
	Year = {2015}}

@article{blank:PNAS:2014,
	Author = {Blank, Diana and Wolf, Luise and Ackermann, Martin and Silander, Olin K},
	Doi = {10.1073/pnas.1318797111},
	Journal = {Proc. Natl. Acad. Sci. U.S.A.},
	Number = {8},
	Pages = {3044-9},
	Title = {The predictability of molecular evolution during functional innovation},
	Volume = {111},
	Year = {2014}}

@article{cai:Nature:2006,
	Author = {Cai, Long and Friedman, Nir and Xie, X Sunney},
	Doi = {10.1038/nature04599},
	Journal = {Nature},
	Number = {7082},
	Pages = {358-62},
	Title = {Stochastic protein expression in individual cells at the single molecule level},
	Volume = {440},
	Year = {2006}}

@article{campos:Cell:2014,
	Author = {Campos, Manuel and Surovtsev, Ivan V and Kato, Setsu and Paintdakhi, Ahmad and Beltran, Bruno and Ebmeier, Sarah E and Jacobs-Wagner, Christine},
	Doi = {10.1016/j.cell.2014.11.022},
	Journal = {Cell},
	Number = {6},
	Pages = {1433--1446},
	Title = {A constant size extension drives bacterial cell size homeostasis},
	Volume = {159},
	Year = {2014}}

@article{cao:JCP:2007,
	Author = {Cao, Yang and Gillespie, Daniel T. and Petzold, Linda R.},
	Doi = {10.1063/1.2745299},
	Journal = {J. Chem. Phys.},
	Number = {22},
	Pages = {224101},
	Title = {Adaptive explicit-implicit tau-leaping method with automatic tau selection},
	Volume = {126},
	Year = {2007}}

@article{chong:Cell:2014,
	Author = {Chong, Shasha and Chen, Chongyi and Ge, Hao and Xie, X Sunney},
	Doi = {10.1016/j.cell.2014.05.038},
	Journal = {Cell},
	Number = {2},
	Pages = {314-326},
	Title = {Mechanism of transcriptional bursting in bacteria},
	Volume = {158},
	Year = {2014}}

@article{dar:Science:2014,
	Author = {Dar, Roy D and Hosmane, Nina N and Arkin, Michelle R and Siliciano, Robert F and Weinberger, Leor S},
	Doi = {10.1126/science.1250220},
	Journal = {Science},
	Number = {6190},
	Pages = {1392-6},
	Title = {Screening for noise in gene expression identifies drug synergies},
	Volume = {344},
	Year = {2014}}

@article{el-meouche:Science:2018,
	Author = {El Meouche, Imane and Dunlop, Mary J},
	Doi = {10.1126/science.aar7981},
	Journal = {Science},
	Number = {6415},
	Pages = {686-690},
	Title = {Heterogeneity in efflux pump expression predisposes antibiotic-resistant cells to mutation},
	Volume = {362},
	Year = {2018}}

@article{gillespie:JPC:1977,
	Author = {D. T. Gillespie},
	Doi = {10.1021/j100540a008},
	Journal = {J. Phys. Chem.},
	Number = {25},
	Pages = {2340-2361},
	Title = {Exact Stochastic Simulation of coupled chemical reactions},
	Volume = {81},
	Year = {1977}}

@article{golding:Cell:2005,
	Author = {Golding, Ido and Paulsson, Johan and Zawilski, Scott M and Cox, Edward C},
	Doi = {10.1016/j.cell.2005.09.031},
	Journal = {Cell},
	Number = {6},
	Pages = {1025--1036},
	Title = {Real-time kinetics of gene activity in individual bacteria},
	Volume = {123},
	Year = {2005}}

@article{greulich:MolSystBiol:2015,
	Author = {Greulich, Philip and Scott, Matthew and Evans, Martin R and Allen, Rosalind J},
	Doi = {10.15252/msb.20145949},
	Journal = {Mol. Syst. Biol.},
	Number = {3},
	Pages = {796},
	Title = {Growth-dependent bacterial susceptibility to ribosome-targeting antibiotics},
	Volume = {11},
	Year = {2015}}

@article{hall:AAC:2002,
	Author = {Hall, Barry G},
	Doi = {10.1128/aac.46.9.3035-3038.2002},
	Journal = {Antimicrob. Agents Chemother.},
	Number = {9},
	Pages = {3035-8},
	Title = {Predicting evolution by in vitro evolution requires determining evolutionary pathways},
	Volume = {46},
	Year = {2002}}

@article{hammar:NatGen:2014,
	Author = {Hammar, Petter and Walld\'en, Mats and Fange, David and Persson, Fredrik and Baltekin, \"Ozden and Ullman, Gustaf and Leroy, Prune and Elf, Johan},
	Doi = {10.1038/ng.2905},
	Journal = {Nat. Genet.},
	Number = {4},
	Pages = {405},
	Title = {Direct measurement of transcription factor dissociation excludes a simple operator occupancy model for gene regulation},
	Volume = {46},
	Year = {2014}}

@article{handel:AAC:2014,
	Author = {H\"andel, Nadine and Schuurmans, Jasper M and Feng, Yanfang and Brul, Stanley and ter Kuile, Benno H},
	Doi = {10.1128/AAC.02892-14},
	Journal = {Antimicrob. Agents Chemother.},
	Number = {8},
	Pages = {4371-9},
	Title = {Interaction between mutations and regulation of gene expression during development of de novo antibiotic resistance},
	Volume = {58},
	Year = {2014}}

@book{kampen:book:2007,
	Author = {van Kampen, N. G.},
	Publisher = {Elsevier, Amsterdam},
	Title = {Stochastic Processes in Physics and Chemistry},
	Year = {2007}}

@article{kampranis:JBC:1998,
	Author = {Kampranis, Sotirios C and Maxwell, Anthony},
	Doi = {10.1074/jbc.273.35.22615},
	Journal = {J. Biol. Chem.},
	Number = {35},
	Pages = {22615--22626},
	Title = {The {DNA} gyrase-quinolone complex: {ATP} hydrolysis and the mechanism of {DNA} cleavage},
	Volume = {273},
	Year = {1998}}

@article{kumar:PLoSCB:2015,
	Author = {Kumar, Niraj and Singh, Abhyudai and Kulkarni, Rahul V},
	Doi = {10.1371/journal.pcbi.1004292},
	Journal = {PLoS Comput. Biol.},
	Number = {10},
	Pages = {e1004292},
	Title = {Transcriptional bursting in gene expression: Analytical results for general stochastic models},
	Volume = {11},
	Year = {2015}}

@article{larrabee:JBiolChem:1980,
	Author = {Larrabee, KL and Phillips, JO and Williams, GJ and Larrabee, AR},
	Journal = {J. Biol. Chem},
	Number = {9},
	Pages = {4125--4130},
	Title = {The relative rates of protein synthesis and degradation in a growing culture of \emph{Escherichia coli}.},
	Volume = {255},
	Year = {1980}}

@article{li:CMR:2015,
	Author = {Li, Xian-Zhi and Pl\'esiat, Patrick and Nikaido, Hiroshi},
	Doi = {10.1128/CMR.00117-14},
	Journal = {Clin. Microbiol. Rev.},
	Number = {2},
	Pages = {337-418},
	Title = {The challenge of efflux-mediated antibiotic resistance in {G}ram-negative bacteria},
	Volume = {28},
	Year = {2015}}

@article{lin:Interface:2016,
	Author = {Lin, Yen Ting and Galla, Tobias},
	Doi = {10.1098/rsif.2015.0772},
	Journal = {J. R. Soc. Interface},
	Number = {114},
	Pages = {20150772},
	Title = {Bursting noise in gene expression dynamics: linking microscopic and mesoscopic models},
	Volume = {13},
	Year = {2016}}

@article{lind:eLife:2015,
	Author = {Lind, Peter A and Farr, Andrew D and Rainey, Paul B},
	Doi = {10.7554/eLife.07074},
	Journal = {eLife},
	Pages = {e07074},
	Title = {Experimental evolution reveals hidden diversity in evolutionary pathways},
	Volume = {4},
	Year = {2015}}

@article{lionnet:EMBO:2012,
	Author = {Lionnet, Timoth\'ee and Singer, Robert H},
	Doi = {10.1038/embor.2012.31},
	Journal = {EMBO reports},
	Number = {4},
	Pages = {313--321},
	Title = {Transcription goes digital},
	Volume = {13},
	Year = {2012}}

@article{maveyraud:JBiolChem:1996,
	Author = {Maveyraud, L and Saves, I and Burlet-Schiltz, O and Swar\'en, P and Masson, J M and Delaire, M and Mourey, L and Prom\'e, J C and Samama, J P},
	Doi = {10.1074/jbc.271.18.10482},
	Journal = {J. Biol. Chem.},
	Number = {18},
	Pages = {10482-9},
	Title = {Structural basis of extended spectrum {TEM} beta-lactamases: Crystallographic, kinetic, and mass spectrometric investigations of enzyme mutants},
	Volume = {271},
	Year = {1996}}

@article{moran:ISME:2013,
	Author = {Moran, Mary Ann and Satinsky, Brandon and Gifford, Scott M and Luo, Haiwei and Rivers, Adam and Chan, Leong-Keat and Meng, Jun and Durham, Bryndan P and Shen, Chen and Varaljay, Vanessa A and Smith, Christa B and Yager, Patricia L and Hopkinson, Brian M},
	Doi = {10.1038/ismej.2012.94},
	Journal = {ISME J.},
	Number = {2},
	Pages = {237-43},
	Title = {Sizing up metatranscriptomics},
	Volume = {7},
	Year = {2013}}

@article{nagano:PNAS:2009,
	Author = {Nagano, Keiji and Nikaido, Hiroshi},
	Doi = {10.1073/pnas.0901695106},
	Journal = {Proc. Natl. Acad. Sci. U.S.A.},
	Number = {14},
	Pages = {5854--5858},
	Title = {Kinetic behavior of the major multidrug efflux pump {AcrB} of {Escherichia coli}},
	Volume = {106},
	Year = {2009}}

@article{nath:CJID:1995,
	Author = {Nath, S K and Foster, G A and Mandell, L A and Rotstein, C},
	Doi = {10.1155/1995/617610},
	Journal = {Can. J. Infect. Dis.},
	Number = {1},
	Pages = {21-27},
	Title = {Antimicrobial activity of ceftriaxone compared with cefotaxime in the presence of serum albumin},
	Volume = {6},
	Year = {1995}}

@article{ouzounov:BiophysJ:2016,
	Author = {Ouzounov, Nikolay and Nguyen, Jeffrey P and Bratton, Benjamin P and Jacobowitz, David and Gitai, Zemer and Shaevitz, Joshua W},
	Doi = {10.1016/j.bpj.2016.07.017},
	Journal = {Biophys. J.},
	Number = {5},
	Pages = {1035--1043},
	Title = {{MreB} orientation correlates with cell diameter in {Escherichia coli}},
	Volume = {111},
	Year = {2016}}

@article{palzkill:FMB:2018,
	Author = {Palzkill, Timothy},
	Doi = {10.3389/fmolb.2018.00016},
	Journal = {Front. Mol. Biosci.},
	Pages = {16},
	Title = {Structural and Mechanistic Basis for Extended-Spectrum Drug-Resistance Mutations in Altering the Specificity of {TEM}, {CTX-M}, and {KPC} $\beta$-lactamases},
	Volume = {5},
	Year = {2018}}

@article{paulsson:PhysLifeRev:2005,
	Author = {Johan Paulsson},
	Doi = {https://doi.org/10.1016/j.plrev.2005.03.003},
	Journal = {Phys. Life Rev.},
	Number = {2},
	Pages = {157 - 175},
	Title = {Models of stochastic gene expression},
	Volume = {2},
	Year = {2005}}

@article{paulsson:PRL:2000,
	Author = {Paulsson, J and Ehrenberg, M},
	Doi = {10.1103/PhysRevLett.84.5447},
	Journal = {Phys. Rev. Lett.},
	Number = {23},
	Pages = {5447-50},
	Title = {Random signal fluctuations can reduce random fluctuations in regulated components of chemical regulatory networks},
	Volume = {84},
	Year = {2000}}

@article{regoes:AAC:2004,
	Author = {Regoes, Roland R and Wiuff, Camilla and Zappala, Renata M and Garner, Kim N and Baquero, Fernando and Levin, Bruce R},
	Doi = {10.1128/AAC.48.10.3670-3676.2004},
	Journal = {Antimicrob. Agents Chemother.},
	Number = {10},
	Pages = {3670--3676},
	Title = {Pharmacodynamic functions: a multiparameter approach to the design of antibiotic treatment regimens},
	Volume = {48},
	Year = {2004}}

@article{saves:Biochem:1995,
	Author = {Saves, I and Burlet-Schiltz, O and Maveyraud, L and Samama, J P and Prom\'e, J C and Masson, J M},
	Doi = {10.1021/bi00037a003},
	Journal = {Biochemistry},
	Number = {37},
	Pages = {11660-7},
	Title = {Mass spectral kinetic study of acylation and deacylation during the hydrolysis of penicillins and cefotaxime by beta-lactamase {TEM-1} and the {G238S} mutant},
	Volume = {34},
	Year = {1995}}

@article{schenk:PLoSGen:2012,
	Author = {Schenk, Martijn F and Szendro, Ivan G and Krug, Joachim and de Visser, J Arjan G M},
	Doi = {10.1371/journal.pgen.1002783},
	Journal = {PLoS Genet.},
	Number = {6},
	Pages = {e1002783},
	Title = {Quantifying the adaptive potential of an antibiotic resistance enzyme},
	Volume = {8},
	Year = {2012}}

@article{silander:PLoSGenet:2012,
	Author = {Silander, Olin K and Nikolic, Nela and Zaslaver, Alon and Bren, Anat and Kikoin, Ilya and Alon, Uri and Ackermann, Martin},
	Doi = {10.1371/journal.pgen.1002443},
	Journal = {PLoS Genet.},
	Number = {1},
	Pages = {e1002443},
	Title = {A genome-wide analysis of promoter-mediated phenotypic noise in {Escherichia coli}},
	Volume = {8},
	Year = {2012}}

@article{so:NatGen:2011,
	Author = {So, Lok-Hang and Ghosh, Anandamohan and Zong, Chenghang and Sep\'ulveda, Leonardo A and Segev, Ronen and Golding, Ido},
	Doi = {10.1038/ng.821},
	Journal = {Nat. Genet.},
	Number = {6},
	Pages = {554-60},
	Title = {General properties of transcriptional time series in {Escherichia coli}},
	Volume = {43},
	Year = {2011}}

@article{stracy:NAR:2019,
	Author = {Stracy, Mathew and Wollman, Adam JM and Kaja, Elzbieta and Gapinski, Jacek and Lee, Ji-Eun and Leek, Victoria A and McKie, Shannon J and Mitchenall, Lesley A and Maxwell, Anthony and Sherratt, David J and Leake, Mark C and Zawadzki, Pawel},
	Doi = {10.1093/nar/gky1143},
	Journal = {Nucleic Acids Res.},
	Number = {1},
	Pages = {210-220},
	Title = {Single-molecule imaging of {DNA} gyrase activity in living {Escherichia coli}},
	Volume = {47},
	Year = {2019}}

@article{tamayo:BMC:2009,
	Author = {Tamayo, Mar\'ia AND Santiso, Rebeca AND Gosalvez, Jaime AND Bou, Germ\'an AND Fern\'andez, Jos\'e Luis},
	Doi = {10.1186/1471-2180-9-69},
	Journal = {BMC Microbiol.},
	Pages = {69},
	Title = {Rapid assessment of the effect of ciprofloxacin on chromosomal {DNA} from {Escherichia coli} using an in situ {DNA} fragmentation assay},
	Volume = {9},
	Year = {2009}}

@article{taniguchi:Science:2010,
	Author = {Taniguchi, Yuichi and Choi, Paul J. and Li, Gene-Wei and Chen, Huiyi and Babu, Mohan and Hearn, Jeremy and Emili, Andrew and Xie, X. Sunney},
	Doi = {10.1126/science.1188308},
	Journal = {Science},
	Number = {5991},
	Pages = {533--538},
	Title = {Quantifying {E. coli} Proteome and Transcriptome with Single-Molecule Sensitivity in Single Cells},
	Volume = {329},
	Year = {2010}}

@article{terrak:MolMicrobiol:1999,
	Author = {Terrak, M and Ghosh, T K and van Heijenoort, J and Van Beeumen, J and Lampilas, M and Aszodi, J and Ayala, J A and Ghuysen, J M and Nguyen-Dist\`eche, M},
	Doi = {10.1046/j.1365-2958.1999.01612.x},
	Journal = {Mol. Microbiol.},
	Number = {2},
	Pages = {350-64},
	Title = {The catalytic, glycosyl transferase and acyl transferase modules of the cell wall peptidoglycan-polymerizing penicillin-binding protein 1b of {Escherichia coli}},
	Volume = {34},
	Year = {1999}}

@article{thattai:PNAS:2001,
	Author = {Thattai, Mukund and Van Oudenaarden, Alexander},
	Doi = {10.1073/pnas.151588598},
	Journal = {Proc. Natl. Acad. Sci. U.S.A.},
	Number = {15},
	Pages = {8614--8619},
	Title = {Intrinsic noise in gene regulatory networks},
	Volume = {98},
	Year = {2001}}

@article{toprak:NatGen:2012,
	Author = {Toprak, Erdal and Veres, Adrian and Michel, Jean-Baptiste and Chait, Remy and Hartl, Daniel L and Kishony, Roy},
	Doi = {10.1038/ng.1034},
	Journal = {Nat. Genet.},
	Number = {1},
	Pages = {101-5},
	Title = {Evolutionary paths to antibiotic resistance under dynamically sustained drug selection},
	Volume = {44},
	Year = {2012}}

@article{tunney:AAC:2004,
	Author = {Tunney, Michael M and Ramage, Gordon and Field, Tyler R and Moriarty, Thomas F and Storey, Douglas G},
	Doi = {10.1128/AAC.48.5.1879-1881.2004},
	Journal = {Antimicrob. Agents Chemother.},
	Number = {5},
	Pages = {1879-81},
	Title = {Rapid colorimetric assay for antimicrobial susceptibility testing of {Pseudomonas aeruginosa}},
	Volume = {48},
	Year = {2004}}

@article{wang-kan:mBio:2017,
	Author = {Wang-Kan, Xuan and Blair, Jessica M A and Chirullo, Barbara and Betts, Jonathan and La Ragione, Roberto M and Ivens, Alasdair and Ricci, Vito and Opperman, Timothy J and Piddock, Laura J V},
	Doi = {10.1128/mBio.00968-17},
	Journal = {{mBio}},
	Number = {4},
	Pages = {e00968-17},
	Title = {Lack of {AcrB} Efflux Function Confers Loss of Virulence on {Salmonella enterica Serovar Typhimurium}},
	Volume = {8},
	Year = {2017}}

@article{weiss:MolMicrobiol:1997,
	Author = {Weiss, D S and Pogliano, K and Carson, M and Guzman, L M and Fraipont, C and Nguyen-Dist\`eche, M and Losick, R and Beckwith, J},
	Doi = {10.1046/j.1365-2958.1997.5041869.x},
	Journal = {Mol. Microbiol.},
	Number = {4},
	Pages = {671-81},
	Title = {Localization of the {Escherichia coli} cell division protein {Ftsl} ({PBP3}) to the division site and cell pole},
	Volume = {25},
	Year = {1997}}

@article{WHO:TechReport:2017,
	Author = {{W}orld {H}ealth {O}rganization},
	Journal = {http://apps.who.int/medicinedocs/documents/s23299en/s23299en.pdf},
	Title = {Antibacterial agents in clinical development: an analysis of the antibacterial clinical development pipeline, including tuberculosis},
	Year = {2017}}

@article{xuan:AAC:1997,
	Author = {Xuan, D and Nicolau, D P and Tessier, P R and Bow, L and Quintiliani, R and Nightingale, C H},
	Doi = {10.1128/AAC.41.7.1512},
	Journal = {Antimicrob. Agents Chemother.},
	Number = {7},
	Pages = {1512-6},
	Title = {In vitro reduction of endotoxin concentrations with the {5S} fragment of immunoglobulin {G}},
	Volume = {41},
	Year = {1997}}

@article{yang:JAC:2003,
	Author = {Yang, Shirley and Clayton, Sonia Rahmati and Zechiedrich, E Lynn},
	Doi = {10.1093/jac/dkg126},
	Journal = {J. Antimicrob. Chemother.},
	Number = {3},
	Pages = {545-56},
	Title = {Relative contributions of the {AcrAB}, {MdfA} and {NorE} efflux pumps to quinolone resistance in {Escherichia coli}},
	Volume = {51},
	Year = {2003}}

@article{zwart:Heredity:2018,
	Author = {Zwart, Mark P and Schenk, Martijn F and Hwang, Sungmin and Koopmanschap, Bertha and de Lange, Niek and van de Pol, Lion and Nga, Tran Thi Thuy and Szendro, Ivan G and Krug, Joachim and de Visser, J Arjan G M},
	Doi = {10.1038/s41437-018-0104-z},
	Journal = {Heredity},
	Number = {5},
	Pages = {406-421},
	Title = {Unraveling the causes of adaptive benefits of synonymous mutations in {TEM-1} $\beta$-lactamase},
	Volume = {121},
	Year = {2018}}
	
	
@article{kocaoglu:AAC:2015,
author = {Kocaoglu, Ozden and Carlson, Erin E.},
doi = {10.1128/AAC.04552-14},
file = {:Users/leisunzh/Library/Application Support/Mendeley Desktop/Downloaded/Kocaoglu, Carlson - 2015 - Profiling of $\beta$-lactam selectivity for penicillin-binding proteins in Escherichia coli strain DC2.pdf:pdf},
issn = {10986596},
journal = {Antimicrobial Agents and Chemotherapy},
number = {5},
pages = {2785--2790},
pmid = {25733506},
title = {{Profiling of $\beta$-lactam selectivity for penicillin-binding proteins in Escherichia coli strain DC2}},
volume = {59},
year = {2015}
}

@article{knies:MBE:2017,
author = {Knies, Jennifer L. and Cai, Fei and Weinreich, Daniel M.},
doi = {10.1093/molbev/msx053},
issn = {15371719},
journal = {Molecular Biology and Evolution},
keywords = {Antagonistic pleiotropy,B-lactamase,Drug-resistance evolution,Enzyme evolution,Functional synthesis,Sign epistasis},
number = {5},
pages = {1040--1054},
title = {{Enzyme Efficiency but Not Thermostability Drives Cefotaxime Resistance Evolution in TEM-1 $\beta$-Lactamase}},
volume = {34},
year = {2017}
}

@article{marcusson:PlosPat:2009,
author = {Marcusson, Linda L. and Frimodt-M{\o}ller, Niels and Hughes, Diarmaid},
doi = {10.1371/journal.ppat.1000541},
issn = {15537366},
journal = {PLoS Pathogens},
number = {8},
title = {{Interplay in the selection of fluoroquinolone resistance and bacterial fitness}},
volume = {5},
year = {2009}
}

@article{faheem:PlosOne:2013,
author = {Faheem, Mohammad and Rehman, Md Tabish and Danishuddin, Mohd and Khan, Asad U.},
doi = {10.1371/journal.pone.0056926},
issn = {19326203},
journal = {PLoS ONE},
number = {2},
pages = {1--10},
title = {{Biochemical Characterization of CTX-M-15 from Enterobacter cloacae and Designing a Novel Non-$\beta$-Lactam-$\beta$-Lactamase Inhibitor}},
volume = {8},
year = {2013}
}
