# Supplementary material for: Stochastic Gene Expression Influences the Selection of Antibiotic Resistance Mutations
Source: Mol Biol Evol. 2019 Sep 4;37(1):58–70. doi: 10.1093/molbev/msz199 (PMC6984361; doi:10.1093/molbev/msz199)
Supplement: msz199_Supplementary_Data [file msz199_supplementary_data.zip › msz199-Suppl_data/manuscript.aux]

\relax 
\@LN@col{1}
\@writefile{toc}{\contentsline {article}{Stochastic gene expression influences the selection of antibiotic resistance mutations}{1}}
\@LN@col{2}
\citation{li:CMR:2015}
\citation{WHO:TechReport:2017}
\citation{WHO:TechReport:2017}
\citation{abelzurwiesch:STM:2015}
\citation{paulsson:PhysLifeRev:2005}
\citation{paulsson:PhysLifeRev:2005}
\citation{kumar:PLoSCB:2015}
\citation{lionnet:EMBO:2012}
\citation{paulsson:PhysLifeRev:2005}
\citation{lionnet:EMBO:2012}
\citation{hammar:NatGen:2014}
\citation{so:NatGen:2011}
\citation{lin:Interface:2016}
\citation{zwart:Heredity:2018}
\citation{handel:AAC:2014}
\citation{berrazeg:AAC:2015}
\citation{yang:JAC:2003}
\citation{blair:PNAS:2015}
\citation{handel:AAC:2014}
\citation{toprak:NatGen:2012}
\citation{berrazeg:AAC:2015}
\@LN@col{1}
\@writefile{toc}{\contentsline {section}{Introduction}{2}}
\newlabel{sec:Intro}{{}{2}}
\@LN@col{2}
\citation{cao:JCP:2007}
\citation{gillespie:JPC:1977}
\citation{campos:Cell:2014}
\@LN@col{1}
\@writefile{toc}{\contentsline {section}{Model}{3}}
\newlabel{sec:Model}{{}{3}}
\@writefile{toc}{\contentsline {subsection}{Overview}{3}}
\@LN@col{2}
\@writefile{lot}{\contentsline {table}{\numberline {1}{\ignorespaces Within-cell variables}}{3}}
\newlabel{tab:1-variables}{{1}{3}}
\@writefile{toc}{\contentsline {subsection}{Cell physiology and division}{3}}
\citation{andersson:NatRevMicro:2010}
\citation{abelzurwiesch:STM:2015}
\citation{greulich:MolSystBiol:2015}
\citation{silander:PLoSGenet:2012}
\citation{larrabee:JBiolChem:1980}
\citation{kampen:book:2007}
\@LN@col{1}
\@writefile{lof}{\contentsline {figure}{\numberline {1}{\ignorespaces Model schematic. Each arrow corresponds to a discrete reaction, as described below. Dashed arrows indicate that drug--protein bound states may dissociate (depending on the drug used). Efflux proteins are translated from mRNA, which in turn is transcribed from DNA. The DNA can be active (blue) or inactive (grey), and can switch between these two states. Not shown is the constant production of target proteins, which we assume are constitutively expressed. }}{4}}
\newlabel{fig:1-model}{{1}{4}}
\@LN@col{2}
\@writefile{toc}{\contentsline {subsection}{Target production}{4}}
\newlabel{eq:constantProtein}{{2}{4}}
\@writefile{toc}{\contentsline {subsection}{Efflux production}{4}}
\citation{abelzurwiesch:STM:2015}
\citation{regoes:AAC:2004}
\@LN@col{1}
\@writefile{toc}{\contentsline {subsection}{Drug diffusion, interaction, and efflux}{5}}
\@LN@col{2}
\@writefile{toc}{\contentsline {subsection}{Cell death and MIC fraction}{5}}
\citation{regoes:AAC:2004}
\citation{regoes:AAC:2004}
\citation{arthington-skaggs:AAC:2002}
\citation{tunney:AAC:2004}
\citation{toprak:NatGen:2012}
\citation{regoes:AAC:2004}
\@writefile{lot}{\contentsline {table}{\numberline {2}{\ignorespaces Within-cell reactions}}{6}}
\newlabel{tab:2-reactions}{{2}{6}}
\@LN@col{1}
\newlabel{eq:deathRate}{{3}{6}}
\@LN@col{2}
\citation{regoes:AAC:2004}
\citation{kampranis:JBC:1998}
\citation{tamayo:BMC:2009}
\citation{chong:Cell:2014}
\citation{moran:ISME:2013}
\citation{cai:Nature:2006}
\citation{taniguchi:Science:2010}
\citation{paulsson:PRL:2000}
\@LN@col{1}
\@LN@col{2}
\@writefile{toc}{\contentsline {subsection}{Simulation algorithm}{7}}
\citation{lin:Interface:2016}
\@LN@col{1}
\@writefile{toc}{\contentsline {subsection}{Model behaviour}{8}}
\@LN@col{2}
\@writefile{toc}{\contentsline {subsection}{Mutations}{8}}
\@writefile{lof}{\contentsline {figure}{\numberline {2}{\ignorespaces Intracellular variables in the absence (white background) and presence (grey background) of ciprofloxacin. Cell generations are distinguished by alternating line colours. Solid grey lines show the expected values based on mean-field solutions [Supplementary Material Eq. (S1)]. The external drug concentration is set to zero for the first six generations, and then to $c_{\rm  out} = 1\times $MIC. The tracked cell lineage died after $\sim 200$ minutes. The panels show: A) number of free intracellular drug molecules; B,C) number of free and drug-bound target proteins, respectively; D) fraction of target proteins that are bound by the drug; E) stochastic expression of the efflux gene; F) number of efflux mRNA in the cell; G,H) number of free and drug-bound efflux proteins, respectively. Model parameters are listed in Supplementary Tables S2 and S3, but we double the DNA activation rate $\Gamma _{\rm  On}$ to more clearly illustrate the stochastic gene expression dynamics in a shorter time window. }}{9}}
\newlabel{fig:2-moleculeTrajectories}{{2}{9}}
\@LN@col{1}
\@LN@col{2}
\citation{marcusson:PlosPat:2009}
\@LN@col{1}
\@writefile{toc}{\contentsline {section}{Results}{10}}
\newlabel{sec:Results}{{}{10}}
\@writefile{toc}{\contentsline {subsection}{Lineage survival}{10}}
\@LN@col{2}
\@writefile{lof}{\contentsline {figure}{\numberline {3}{\ignorespaces The survival probability of the different mutant classes across increasing concentrations of ciprofloxacin. Drug concentration is measured relative to the wildtype MIC. Each data point is the mean of 1,000 individual simulations, with each simulation starting from one individual cell of the respective mutant class. Each simulation ends when either the population size reaches 200 cells (at which point extinction is extremely unlikely), all cells die, or we reach the end of the experiment at $t=1,200$ minutes. Survival probability indicates the fraction of simulations with more than zero live cells. }}{11}}
\newlabel{fig:3-survivalProb}{{3}{11}}
\@LN@col{1}
\@LN@col{2}
\citation{regoes:AAC:2004}
\citation{regoes:AAC:2004}
\citation{regoes:AAC:2004}
\citation{regoes:AAC:2004}
\citation{regoes:AAC:2004}
\citation{regoes:AAC:2004}
\@LN@col{1}
\@writefile{toc}{\contentsline {subsection}{Growth rates}{12}}
\@LN@col{2}
\@writefile{toc}{\contentsline {subsection}{Heterogeneity and resistance}{12}}
\citation{toprak:NatGen:2012}
\citation{yang:JAC:2003}
\@writefile{lof}{\contentsline {figure}{\numberline {4}{\ignorespaces Population growth rates during the three hours of antibiotic exposure. For each mutant class and effect level, we simulated a population of up to 100,000 cells, and recorded the number of live cells at 10 minute intervals. From the corresponding time-kill curves (shown in Supplementary Fig. S7), we extracted the net growth rate as the linear regression coefficient between the base-10 logarithm of cell number and the sample time, as described by \citet  {regoes:AAC:2004}. Horizontal dashed lines are the maximum and minimum growth rates, $\psi _{\rm  max}$ and $\psi _{\rm  min}$. The dashed curve in panel E is the dose-response curve from \citet  {regoes:AAC:2004}. }}{13}}
\newlabel{fig:4-growthRates}{{4}{13}}
\@LN@col{1}
\@LN@col{2}
\citation{bergmiller:Science:2017}
\@LN@col{1}
\@writefile{lof}{\contentsline {figure}{\numberline {5}{\ignorespaces The distribution of efflux protein copy number per cell for regulatory mutants, across a range of mutant effects $\mu $. Wildtype (WT) cells are included for comparison, and the expression of structural mutants is identical to WT. The mean protein copy numbers per cell are indicated by solid black lines. A population of 10,000 individual cells was simulated up to $t=1,200$ minutes in the absence of drug, tracking only a single cell following each division event. Numbers are recorded immediately after cell division. }}{14}}
\newlabel{fig:5-proteinDistribution}{{5}{14}}
\@LN@col{2}
\citation{zwart:Heredity:2018}
\@writefile{lof}{\contentsline {figure}{\numberline {6}{\ignorespaces Controlling gene expression stochasticity in STRUCT-BIND mutants. A) Efflux protein number distributions across 10,000 cells with increased gene activation rate $\Gamma _{\rm  On}$ and decreased translation rate $\gamma b$. Solid black bars are the mean number of efflux protein per cell. B) Survival probability of STRUCT-BIND mutants with effect $\mu = 50$, with varying expression noise ($\alpha \in \{1,2,8,32\}$, see main text). Colours correspond to the regulatory noise in panel A. Simulations are performed as in Fig. \G@refundefinedtrue \text  {\normalfont  \bfseries  ??}\GenericWarning  {               }{LaTeX Warning: Reference `fig:3-survivalProb' on page 15 undefined}. }}{15}}
\newlabel{fig:6-controlNoise}{{6}{15}}
\@LN@col{1}
\@LN@col{2}
\@writefile{toc}{\contentsline {subsection}{Survival after antibiotic pulse}{15}}
\citation{knies:MBE:2017}
\citation{palzkill:FMB:2018}
\@writefile{lof}{\contentsline {figure}{\numberline {7}{\ignorespaces Survival probability after exposure to a pulse of antibiotics. The survival probability is indicated by colour scale. The drug dose is applied as a step-function with constant external drug concentration during the pulse, and $c_{\rm  out}=0$ for the remainder of the experiment up to $t=1,200$ minutes. Simulations are performed as in Fig. \G@refundefinedtrue \text  {\normalfont  \bfseries  ??}\GenericWarning  {               }{LaTeX Warning: Reference `fig:3-survivalProb' on page 16 undefined}. The mutant effect is $\mu = 200$. Further results for the other cell types can be found in Supplementary Fig. S9. }}{16}}
\newlabel{fig:7-pulsedTreatment}{{7}{16}}
\@LN@col{1}
\@LN@col{2}
\@writefile{toc}{\contentsline {subsection}{Systematic analysis}{16}}
\citation{li:CMR:2015}
\citation{WHO:TechReport:2017}
\citation{wang-kan:mBio:2017}
\citation{el-meouche:Science:2018}
\citation{abelzurwiesch:STM:2015}
\@LN@col{1}
\@writefile{lof}{\contentsline {figure}{\numberline {8}{\ignorespaces Distribution of mutant efficacy following systematic parameter sampling. We plot values of IC90 (relative to WT) across the $729$ parameter combinations for REG-ON, STRUCT-BIND, and STRUCT-CAT mutants with $\mu =200$. Black lines are the mean fold-increase in IC90 for each mutant across all parameter combinations. IC90 is determined from the lineage survival probability of 1,000 founder cells, as described in Fig. \G@refundefinedtrue \text  {\normalfont  \bfseries  ??}\GenericWarning  {               }{LaTeX Warning: Reference `fig:3-survivalProb' on page 17 undefined}. }}{17}}
\newlabel{fig:8-systematicEffectSize}{{8}{17}}
\@LN@col{2}
\@writefile{toc}{\contentsline {section}{Discussion}{17}}
\newlabel{sec:Discussion}{{}{17}}
\citation{knies:MBE:2017}
\citation{palzkill:FMB:2018}
\citation{hall:AAC:2002}
\citation{schenk:PLoSGen:2012}
\citation{dar:Science:2014}
\@LN@col{1}
\@LN@col{2}
\citation{toprak:NatGen:2012}
\citation{blank:PNAS:2014}
\citation{lind:eLife:2015}
\@LN@col{1}
\@LN@col{2}
\bibstyle{natbib}
\bibdata{bib}
\global\@namedef{@lastpage}{20}
\@LN@col{1}
\@writefile{toc}{\contentsline {section}{Supplementary material}{20}}
\@LN@col{2}
\@writefile{toc}{\contentsline {section}{Acknowledgments}{20}}
