# Supplementary material for: Stochastic Gene Expression Influences the Selection of Antibiotic Resistance Mutations
Source: Mol Biol Evol. 2019 Sep 4;37(1):58–70. doi: 10.1093/molbev/msz199 (PMC6984361; doi:10.1093/molbev/msz199)
Supplement: msz199_Supplementary_Data [file msz199_supplementary_data.zip › msz199-Suppl_data/manuscript.log]

This is pdfTeX, Version 3.14159265-2.6-1.40.19 (TeX Live 2018) (preloaded format=pdflatex 2018.8.10)  26 AUG 2019 00:29
entering extended mode
 restricted \write18 enabled.
 file:line:error style messages enabled.
 %&-line parsing enabled.
**manuscript.tex
(./manuscript.tex
LaTeX2e <2018-04-01> patch level 2
Babel <3.18> and hyphenation patterns for 84 language(s) loaded.
(./MBE.cls
Document Class: MBE 2007/03/23 v1.4b Standard LaTeX document class
(./crop.sty
Package: crop 2001/11/16 v1.6 cropmarks (mf)
\CROP@width=\dimen102
\CROP@height=\dimen103
\CROP@index=\count80
 (/usr/local/texlive/2018/texmf-dist/tex/latex/graphics/graphics.sty
Package: graphics 2017/06/25 v1.2c Standard LaTeX Graphics (DPC,SPQR)
(/usr/local/texlive/2018/texmf-dist/tex/latex/graphics/trig.sty
Package: trig 2016/01/03 v1.10 sin cos tan (DPC)
)
(/usr/local/texlive/2018/texmf-dist/tex/latex/graphics-cfg/graphics.cfg
File: graphics.cfg 2016/06/04 v1.11 sample graphics configuration
)
Package graphics Info: Driver file: pdftex.def on input line 99.

(/usr/local/texlive/2018/texmf-dist/tex/latex/graphics-def/pdftex.def
File: pdftex.def 2018/01/08 v1.0l Graphics/color driver for pdftex
))
\CROP@offset=\count81
Package crop Info: Local config file crop.cfg used on input line 346.

(/usr/local/texlive/2018/texmf-dist/tex/xelatex/xetexconfig/crop.cfg))
Package crop Info: using pdf(la)tex graphics driver on input line 118.

(/usr/local/texlive/2018/texmf-dist/tex/latex/base/inputenc.sty
Package: inputenc 2018/04/06 v1.3b Input encoding file
\inpenc@prehook=\toks14
\inpenc@posthook=\toks15
)
(/usr/local/texlive/2018/texmf-dist/tex/latex/amsmath/amsmath.sty
Package: amsmath 2017/09/02 v2.17a AMS math features
\@mathmargin=\skip41

For additional information on amsmath, use the `?' option.
(/usr/local/texlive/2018/texmf-dist/tex/latex/amsmath/amstext.sty
Package: amstext 2000/06/29 v2.01 AMS text

(/usr/local/texlive/2018/texmf-dist/tex/latex/amsmath/amsgen.sty
File: amsgen.sty 1999/11/30 v2.0 generic functions
\@emptytoks=\toks16
\ex@=\dimen104
))
(/usr/local/texlive/2018/texmf-dist/tex/latex/amsmath/amsbsy.sty
Package: amsbsy 1999/11/29 v1.2d Bold Symbols
\pmbraise@=\dimen105
)
(/usr/local/texlive/2018/texmf-dist/tex/latex/amsmath/amsopn.sty
Package: amsopn 2016/03/08 v2.02 operator names
)
\inf@bad=\count82
LaTeX Info: Redefining \frac on input line 213.
\uproot@=\count83
\leftroot@=\count84
LaTeX Info: Redefining \overline on input line 375.
\classnum@=\count85
\DOTSCASE@=\count86
LaTeX Info: Redefining \ldots on input line 472.
LaTeX Info: Redefining \dots on input line 475.
LaTeX Info: Redefining \cdots on input line 596.
\Mathstrutbox@=\box26
\strutbox@=\box27
\big@size=\dimen106
LaTeX Font Info:    Redeclaring font encoding OML on input line 712.
LaTeX Font Info:    Redeclaring font encoding OMS on input line 713.
\macc@depth=\count87
\c@MaxMatrixCols=\count88
\dotsspace@=\muskip10
\c@parentequation=\count89
\dspbrk@lvl=\count90
\tag@help=\toks17
\row@=\count91
\column@=\count92
\maxfields@=\count93
\andhelp@=\toks18
\eqnshift@=\dimen107
\alignsep@=\dimen108
\tagshift@=\dimen109
\tagwidth@=\dimen110
\totwidth@=\dimen111
\lineht@=\dimen112
\@envbody=\toks19
\multlinegap=\skip42
\multlinetaggap=\skip43
\mathdisplay@stack=\toks20
LaTeX Info: Redefining \[ on input line 2817.
LaTeX Info: Redefining \] on input line 2818.
)
(/usr/local/texlive/2018/texmf-dist/tex/latex/amsfonts/amssymb.sty
Package: amssymb 2013/01/14 v3.01 AMS font symbols

(/usr/local/texlive/2018/texmf-dist/tex/latex/amsfonts/amsfonts.sty
Package: amsfonts 2013/01/14 v3.01 Basic AMSFonts support
\symAMSa=\mathgroup4
\symAMSb=\mathgroup5
LaTeX Font Info:    Overwriting math alphabet `\mathfrak' in version `bold'
(Font)                  U/euf/m/n --> U/euf/b/n on input line 106.
))
(/usr/local/texlive/2018/texmf-dist/tex/latex/base/latexsym.sty
Package: latexsym 1998/08/17 v2.2e Standard LaTeX package (lasy symbols)
\symlasy=\mathgroup6
LaTeX Font Info:    Overwriting symbol font `lasy' in version `bold'
(Font)                  U/lasy/m/n --> U/lasy/b/n on input line 52.
)
(/usr/local/texlive/2018/texmf-dist/tex/latex/float/float.sty
Package: float 2001/11/08 v1.3d Float enhancements (AL)
\c@float@type=\count94
\float@exts=\toks21
\float@box=\box28
\@float@everytoks=\toks22
\@floatcapt=\box29
)
(/usr/local/texlive/2018/texmf-dist/tex/latex/graphics/epsfig.sty
Package: epsfig 2017/06/25 v1.7b (e)psfig emulation (SPQR)

(/usr/local/texlive/2018/texmf-dist/tex/latex/graphics/graphicx.sty
Package: graphicx 2017/06/01 v1.1a Enhanced LaTeX Graphics (DPC,SPQR)

(/usr/local/texlive/2018/texmf-dist/tex/latex/graphics/keyval.sty
Package: keyval 2014/10/28 v1.15 key=value parser (DPC)
\KV@toks@=\toks23
)
\Gin@req@height=\dimen113
\Gin@req@width=\dimen114
)
\epsfxsize=\dimen115
\epsfysize=\dimen116
)
(/usr/local/texlive/2018/texmf-dist/tex/latex/wrapfig/wrapfig.sty
\wrapoverhang=\dimen117
\WF@size=\dimen118
\c@WF@wrappedlines=\count95
\WF@box=\box30
\WF@everypar=\toks24
Package: wrapfig 2003/01/31  v 3.6
)
(/usr/local/texlive/2018/texmf-dist/tex/latex/sttools/stfloats.sty
Package: stfloats 2017/03/27 v3.3 Improve float mechanism and baselineskip sett
ings
\@dblbotnum=\count96
\c@dblbotnumber=\count97
)
(/usr/local/texlive/2018/texmf-dist/tex/latex/tools/multicol.sty
Package: multicol 2018/04/01 v1.8r multicolumn formatting (FMi)
\c@tracingmulticols=\count98
\mult@box=\box31
\multicol@leftmargin=\dimen119
\c@unbalance=\count99
\c@collectmore=\count100
\doublecol@number=\count101
\multicoltolerance=\count102
\multicolpretolerance=\count103
\full@width=\dimen120
\page@free=\dimen121
\premulticols=\dimen122
\postmulticols=\dimen123
\multicolsep=\skip44
\multicolbaselineskip=\skip45
\partial@page=\box32
\last@line=\box33
\maxbalancingoverflow=\dimen124
\mult@rightbox=\box34
\mult@grightbox=\box35
\mult@gfirstbox=\box36
\mult@firstbox=\box37
\@tempa=\box38
\@tempa=\box39
\@tempa=\box40
\@tempa=\box41
\@tempa=\box42
\@tempa=\box43
\@tempa=\box44
\@tempa=\box45
\@tempa=\box46
\@tempa=\box47
\@tempa=\box48
\@tempa=\box49
\@tempa=\box50
\@tempa=\box51
\@tempa=\box52
\@tempa=\box53
\@tempa=\box54
\c@columnbadness=\count104
\c@finalcolumnbadness=\count105
\last@try=\dimen125
\multicolovershoot=\dimen126
\multicolundershoot=\dimen127
\mult@nat@firstbox=\box55
\colbreak@box=\box56
\mc@col@check@num=\count106
)
(/usr/local/texlive/2018/texmf-dist/tex/latex/graphics/rotating.sty
Package: rotating 2016/08/11 v2.16d rotated objects in LaTeX

(/usr/local/texlive/2018/texmf-dist/tex/latex/base/ifthen.sty
Package: ifthen 2014/09/29 v1.1c Standard LaTeX ifthen package (DPC)
)
\c@r@tfl@t=\count107
\rotFPtop=\skip46
\rotFPbot=\skip47
\rot@float@box=\box57
\rot@mess@toks=\toks25
)
(/usr/local/texlive/2018/texmf-dist/tex/latex/multirow/multirow.sty
Package: multirow 2016/11/25 v2.2 Span multiple rows of a table
\multirow@colwidth=\skip48
\multirow@cntb=\count108
\multirow@dima=\skip49
\bigstrutjot=\dimen128
)
(/usr/local/texlive/2018/texmf-dist/tex/latex/tools/dcolumn.sty
Package: dcolumn 2014/10/28 v1.06 decimal alignment package (DPC)

(/usr/local/texlive/2018/texmf-dist/tex/latex/tools/array.sty
Package: array 2018/04/07 v2.4g Tabular extension package (FMi)
\col@sep=\dimen129
\ar@mcellbox=\box58
\extrarowheight=\dimen130
\NC@list=\toks26
\extratabsurround=\skip50
\backup@length=\skip51
\ar@cellbox=\box59
))
(/usr/local/texlive/2018/texmf-dist/tex/latex/boxedminipage/boxedminipage.sty)
(/usr/local/texlive/2018/texmf-dist/tex/latex/base/makeidx.sty
Package: makeidx 2014/09/29 v1.0m Standard LaTeX package
)
(/usr/local/texlive/2018/texmf-dist/tex/latex/soul/soul.sty
Package: soul 2003/11/17 v2.4 letterspacing/underlining (mf)
\SOUL@word=\toks27
\SOUL@lasttoken=\toks28
\SOUL@cmds=\toks29
\SOUL@buffer=\toks30
\SOUL@token=\toks31
\SOUL@spaceskip=\skip52
\SOUL@ttwidth=\dimen131
\SOUL@uldp=\dimen132
\SOUL@ulht=\dimen133
)
(/usr/local/texlive/2018/texmf-dist/tex/latex/url/url.sty
\Urlmuskip=\muskip11
Package: url 2013/09/16  ver 3.4  Verb mode for urls, etc.
)
(/usr/local/texlive/2018/texmf-dist/tex/latex/tools/xspace.sty
Package: xspace 2014/10/28 v1.13 Space after command names (DPC,MH)
)
(/usr/local/texlive/2018/texmf-dist/tex/latex/graphics/color.sty
Package: color 2016/07/10 v1.1e Standard LaTeX Color (DPC)

(/usr/local/texlive/2018/texmf-dist/tex/latex/graphics-cfg/color.cfg
File: color.cfg 2016/01/02 v1.6 sample color configuration
)
Package color Info: Driver file: pdftex.def on input line 147.
)

LaTeX Font Warning: Font shape `OT1/cmr/m/n' in size <10.5> not available
(Font)              size <10.95> substituted on input line 126.

\cropenskip=\dimen134
\PVskip=\dimen135
\jnameskip=\skip53
\titleskip=\dimen136
\authorskip=\dimen137
\ruleskip=\dimen138
\ruleht=\dimen139
\belowmktitskip=\skip54
\alignmkadj=\skip55
\alignadj=\skip56
\aboveheaderskip=\skip57
\belowheaderskip=\skip58
\abovefmheaderskip=\skip59
\belowfmheaderskip=\skip60
\abovecnskip=\skip61
\belowcnskip=\skip62
\abovectskip=\skip63
\belowctskip=\skip64
\aboveauskip=\skip65
\belowauskip=\skip66
\aboveaffskip=\skip67
\belowaffskip=\skip68
\abovefmcnskip=\skip69
\belowfmcnskip=\skip70
\abovefmctskip=\skip71
\belowfmctskip=\skip72
\firstlinefixedpos=\skip73
\chapnobox=\box60
\chapwdwidth=\dimen140
\chapnowd=\dimen141
\chrulesp=\dimen142
\droplines=\count109
\dropsep=\dimen143
\capvskip=\skip74
\caphskip=\skip75
\capwd=\dimen144
\droplinewd=\dimen145
\c@part=\count110
\c@chapter=\count111
\c@section=\count112
\c@subsection=\count113
\c@subsubsection=\count114
\c@paragraph=\count115
\c@subparagraph=\count116
\c@subsubparagraph=\count117
\labelwidthi=\dimen146
\labelwidthii=\dimen147
\labelwidthiii=\dimen148
\labelwidthiv=\dimen149
\topsepi=\skip76
\topsepii=\skip77
\topsepiii=\skip78
\topsepiv=\skip79
\itemsepi=\skip80
\itemsepii=\skip81
\itemsepiii=\skip82
\itemsepiv=\skip83
\labelsepi=\dimen150
\labelsepii=\dimen151
\labelsepiii=\dimen152
\labelsepiv=\dimen153
\parsepi=\dimen154
\parsepii=\dimen155
\parsepiii=\dimen156
\parsepiv=\dimen157
\rightmargini=\dimen158
\rightmarginii=\dimen159
\rightmarginiii=\dimen160
\rightmarginiv=\dimen161
\itemindenti=\dimen162
\itemindentii=\dimen163
\itemindentiii=\dimen164
\itemindentiv=\dimen165
\labelleftmargin=\dimen166
\c@figure=\count118
\c@table=\count119
\abovecaptionskip=\skip84
\belowcaptionskip=\skip85
\figurewidth=\dimen167
\figureheight=\dimen168
\dwidth=\dimen169
\dheight=\dimen170
\ncolumns=\count120
\nrows=\count121
\tablewd=\dimen171
\tablewidth=\dimen172
\captionwd=\dimen173
\tempbox=\box61
\tableleftskip=\skip86
\tablerightskip=\skip87
\tablecapleftskip=\skip88
\tablecaprightskip=\skip89
\tablefootleftskip=\skip90
\tablefootrightskip=\skip91
\rotdimen=\dimen174
\footnumskip=\dimen175
\bibindent=\dimen176
\maxbibwd=\dimen177
(./cpl-natbib.sty
Package: cpl-natbib 2000/07/24 7.0a (PWD)
\bibhang=\skip92
\bibsep=\skip93
LaTeX Info: Redefining \cite on input line 509.
\c@NAT@ctr=\count122
)
\hours=\count123
\minutes=\count124
\grid@sidemargin=\dimen178
\grid@wd=\dimen179
\grid@ht=\dimen180
\grid@linewd=\dimen181
\grid@topofline=\dimen182
LaTeX Info: Redefining \textso on input line 2512.
\currfontsize=\dimen183

(/usr/local/texlive/2018/texmf-dist/tex/latex/amscls/amsthm.sty
Package: amsthm 2017/10/31 v2.20.4
\thm@style=\toks32
\thm@bodyfont=\toks33
\thm@headfont=\toks34
\thm@notefont=\toks35
\thm@headpunct=\toks36
\thm@preskip=\skip94
\thm@postskip=\skip95
\thm@headsep=\skip96
\dth@everypar=\toks37
)
\c@defn=\count125
\c@propn=\count126
\c@Lem=\count127
\c@rem=\count128
\@indexfile=\write3
\openout3 = `manuscript.idx'.


Writing index file manuscript.idx
) (./epstopdf.sty
Package: epstopdf 2001/02/04 v1.1 Conversion with epstopdf on the fly (HO)
)
(/usr/local/texlive/2018/texmf-dist/tex/latex/lineno/lineno.sty
Package: lineno 2005/11/02 line numbers on paragraphs v4.41
\linenopenalty=\count129
\output=\toks38
\linenoprevgraf=\count130
\linenumbersep=\dimen184
\linenumberwidth=\dimen185
\c@linenumber=\count131
\c@pagewiselinenumber=\count132
\c@LN@truepage=\count133
\c@internallinenumber=\count134
\c@internallinenumbers=\count135
\quotelinenumbersep=\dimen186
\bframerule=\dimen187
\bframesep=\dimen188
\bframebox=\box62
LaTeX Info: Redefining \\ on input line 3056.
)

LaTeX Warning: Unused global option(s):
    [nogrid].

No file manuscript.aux.
\openout1 = `manuscript.aux'.

LaTeX Font Info:    Checking defaults for OML/cmm/m/it on input line 44.
LaTeX Font Info:    ... okay on input line 44.
LaTeX Font Info:    Checking defaults for T1/cmr/m/n on input line 44.
LaTeX Font Info:    ... okay on input line 44.
LaTeX Font Info:    Checking defaults for OT1/cmr/m/n on input line 44.
LaTeX Font Info:    ... okay on input line 44.
LaTeX Font Info:    Checking defaults for OMS/cmsy/m/n on input line 44.
LaTeX Font Info:    ... okay on input line 44.
LaTeX Font Info:    Checking defaults for OMX/cmex/m/n on input line 44.
LaTeX Font Info:    ... okay on input line 44.
LaTeX Font Info:    Checking defaults for U/cmr/m/n on input line 44.
LaTeX Font Info:    ... okay on input line 44.
(/usr/local/texlive/2018/texmf-dist/tex/context/base/mkii/supp-pdf.mkii
[Loading MPS to PDF converter (version 2006.09.02).]
\scratchcounter=\count136
\scratchdimen=\dimen189
\scratchbox=\box63
\nofMPsegments=\count137
\nofMParguments=\count138
\everyMPshowfont=\toks39
\MPscratchCnt=\count139
\MPscratchDim=\dimen190
\MPnumerator=\count140
\makeMPintoPDFobject=\count141
\everyMPtoPDFconversion=\toks40
) (/usr/local/texlive/2018/texmf-dist/tex/latex/oberdiek/epstopdf-base.sty
Package: epstopdf-base 2016/05/15 v2.6 Base part for package epstopdf

(/usr/local/texlive/2018/texmf-dist/tex/generic/oberdiek/infwarerr.sty
Package: infwarerr 2016/05/16 v1.4 Providing info/warning/error messages (HO)
)
(/usr/local/texlive/2018/texmf-dist/tex/latex/oberdiek/grfext.sty
Package: grfext 2016/05/16 v1.2 Manage graphics extensions (HO)

(/usr/local/texlive/2018/texmf-dist/tex/generic/oberdiek/kvdefinekeys.sty
Package: kvdefinekeys 2016/05/16 v1.4 Define keys (HO)

(/usr/local/texlive/2018/texmf-dist/tex/generic/oberdiek/ltxcmds.sty
Package: ltxcmds 2016/05/16 v1.23 LaTeX kernel commands for general use (HO)
)))
(/usr/local/texlive/2018/texmf-dist/tex/latex/oberdiek/kvoptions.sty
Package: kvoptions 2016/05/16 v3.12 Key value format for package options (HO)

(/usr/local/texlive/2018/texmf-dist/tex/generic/oberdiek/kvsetkeys.sty
Package: kvsetkeys 2016/05/16 v1.17 Key value parser (HO)

(/usr/local/texlive/2018/texmf-dist/tex/generic/oberdiek/etexcmds.sty
Package: etexcmds 2016/05/16 v1.6 Avoid name clashes with e-TeX commands (HO)

(/usr/local/texlive/2018/texmf-dist/tex/generic/oberdiek/ifluatex.sty
Package: ifluatex 2016/05/16 v1.4 Provides the ifluatex switch (HO)
Package ifluatex Info: LuaTeX not detected.
)
Package etexcmds Info: Could not find \expanded.
(etexcmds)             That can mean that you are not using pdfTeX 1.50 or
(etexcmds)             that some package has redefined \expanded.
(etexcmds)             In the latter case, load this package earlier.
)))
(/usr/local/texlive/2018/texmf-dist/tex/generic/oberdiek/pdftexcmds.sty
Package: pdftexcmds 2018/01/30 v0.27 Utility functions of pdfTeX for LuaTeX (HO
)

(/usr/local/texlive/2018/texmf-dist/tex/generic/oberdiek/ifpdf.sty
Package: ifpdf 2017/03/15 v3.2 Provides the ifpdf switch
)
Package pdftexcmds Info: LuaTeX not detected.
Package pdftexcmds Info: \pdf@primitive is available.
Package pdftexcmds Info: \pdf@ifprimitive is available.
Package pdftexcmds Info: \pdfdraftmode found.
)
Package epstopdf-base Info: Redefining graphics rule for `.eps' on input line 4
38.
Package grfext Info: Graphics extension search list:
(grfext)             [.pdf,.png,.jpg,.mps,.jpeg,.jbig2,.jb2,.PDF,.PNG,.JPG,.JPE
G,.JBIG2,.JB2,.eps]
(grfext)             \AppendGraphicsExtensions on input line 456.

(/usr/local/texlive/2018/texmf-dist/tex/latex/latexconfig/epstopdf-sys.cfg
File: epstopdf-sys.cfg 2010/07/13 v1.3 Configuration of (r)epstopdf for TeX Liv
e
))

LaTeX Font Warning: Font shape `OT1/cmr/b/n' in size <20> not available
(Font)              size <20.74> substituted on input line 80.


LaTeX Font Warning: Font shape `OT1/cmr/m/n' in size <12.5> not available
(Font)              size <12> substituted on input line 80.

LaTeX Font Info:    Calculating math sizes for size <12.5> on input line 80.

LaTeX Font Warning: Font shape `OML/cmm/m/it' in size <12.5> not available
(Font)              size <12> substituted on input line 80.


LaTeX Font Warning: Font shape `OMS/cmsy/m/n' in size <12.5> not available
(Font)              size <12> substituted on input line 80.

LaTeX Font Info:    Try loading font information for U+msa on input line 80.
(/usr/local/texlive/2018/texmf-dist/tex/latex/amsfonts/umsa.fd
File: umsa.fd 2013/01/14 v3.01 AMS symbols A
)
LaTeX Font Info:    Try loading font information for U+msb on input line 80.

(/usr/local/texlive/2018/texmf-dist/tex/latex/amsfonts/umsb.fd
File: umsb.fd 2013/01/14 v3.01 AMS symbols B
)
LaTeX Font Info:    Try loading font information for U+lasy on input line 80.

(/usr/local/texlive/2018/texmf-dist/tex/latex/base/ulasy.fd
File: ulasy.fd 1998/08/17 v2.2e LaTeX symbol font definitions
)

LaTeX Font Warning: Font shape `U/lasy/m/n' in size <12.5> not available
(Font)              size <12> substituted on input line 80.


LaTeX Font Warning: Font shape `OT1/cmr/m/m' undefined
(Font)              using `OT1/cmr/m/n' instead on input line 80.

LaTeX Font Info:    Font shape `U/lasy/b/n' in size <8> not available
(Font)              Font shape `U/lasy/m/n' tried instead on input line 80.
LaTeX Font Info:    Font shape `U/lasy/b/n' in size <6> not available
(Font)              Font shape `U/lasy/m/n' tried instead on input line 80.

LaTeX Font Warning: Font shape `OT1/cmr/bx/m' undefined
(Font)              using `OT1/cmr/bx/n' instead on input line 80.


LaTeX Font Warning: Font shape `OT1/cmr/b/n' in size <13> not available
(Font)              size <12> substituted on input line 80.


LaTeX Font Warning: Font shape `OT1/cmss/b/m' undefined
(Font)              using `OT1/cmss/m/n' instead on input line 80.


LaTeX Font Warning: Font shape `OT1/cmss/m/n' in size <10.5> not available
(Font)              size <10.95> substituted on input line 80.


LaTeX Font Warning: Font shape `OT1/cmr/m/m' in size <10.5> not available
(Font)              size <10.95> substituted on input line 80.


LaTeX Font Warning: Font shape `OT1/cmr/bx/n' in size <20> not available
(Font)              size <20.74> substituted on input line 82.


Underfull \hbox (badness 10000) has occurred while \output is active
[]
 []

LaTeX Font Info:    Try loading font information for OMS+cmr on input line 82.
(/usr/local/texlive/2018/texmf-dist/tex/latex/base/omscmr.fd
File: omscmr.fd 2014/09/29 v2.5h Standard LaTeX font definitions
)
LaTeX Font Info:    Font shape `OMS/cmr/m/n' in size <7> not available
(Font)              Font shape `OMS/cmsy/m/n' tried instead on input line 82.


LaTeX Font Warning: Font shape `OT1/cmr/m/rmdefault' undefined
(Font)              using `OT1/cmr/m/n' instead on input line 82.


Overfull \hbox (5.8414pt too wide) has occurred while \output is active
| []
 []

[1{/usr/local/texlive/2018/texmf-var/fonts/map/pdftex/updmap/pdftex.map}


]

LaTeX Font Warning: Font shape `OT1/cmr/m/n' in size <13> not available
(Font)              size <12> substituted on input line 83.


LaTeX Font Warning: Font shape `OT1/cmr/bx/n' in size <10.5> not available
(Font)              size <10.95> substituted on input line 86.


Package natbib Warning: Citation `li:CMR:2015' on page 2 undefined on input lin
e 86.


Package natbib Warning: Citation `WHO:TechReport:2017' on page 2 undefined on i
nput line 86.


Package natbib Warning: Citation `WHO:TechReport:2017' on page 2 undefined on i
nput line 87.


Underfull \hbox (badness 2486) in paragraph at lines 85--88
\OT1/cmr/m/m/10.95 with carbapenemase and ESBL-activities are
 []


Underfull \hbox (badness 6775) in paragraph at lines 89--92
\OT1/cmr/m/m/10.95 inhibitory concentration (MIC) or time-kill
 []


Package natbib Warning: Citation `abelzurwiesch:STM:2015' on page 2 undefined o
n input line 95.


Package natbib Warning: Citation `paulsson:PhysLifeRev:2005' on page 2 undefine
d on input line 97.


Package natbib Warning: Citation `paulsson:PhysLifeRev:2005' on page 2 undefine
d on input line 98.


Package natbib Warning: Citation `kumar:PLoSCB:2015' on page 2 undefined on inp
ut line 98.


Package natbib Warning: Citation `lionnet:EMBO:2012' on page 2 undefined on inp
ut line 98.


Package natbib Warning: Citation `paulsson:PhysLifeRev:2005' on page 2 undefine
d on input line 100.


Package natbib Warning: Citation `lionnet:EMBO:2012' on page 2 undefined on inp
ut line 101.


Package natbib Warning: Citation `hammar:NatGen:2014' on page 2 undefined on in
put line 101.


Package natbib Warning: Citation `so:NatGen:2011' on page 2 undefined on input 
line 101.


Package natbib Warning: Citation `lin:Interface:2016' on page 2 undefined on in
put line 102.


Package natbib Warning: Citation `zwart:Heredity:2018' on page 2 undefined on i
nput line 103.


Underfull \hbox (badness 4403) in paragraph at lines 97--104
[]\OT1/cmr/m/m/10.95 Another source of randomness is in the
 []


Underfull \hbox (badness 8189) in paragraph at lines 97--104
\OT1/cmr/m/m/10.95 typically occurs in bursts, a phenomenon
 []


Underfull \hbox (badness 1112) in paragraph at lines 97--104
\OT1/cmr/m/m/10.95 often described by the so-called two-state or
 []


Underfull \hbox (badness 1577) in paragraph at lines 97--104
\OT1/cmr/m/m/10.95 of mRNA production, and an inactive state
 []


Underfull \hbox (badness 1226) in paragraph at lines 97--104
\OT1/cmr/m/m/10.95 without transcription. Although certain genes
 []


Underfull \hbox (badness 2221) in paragraph at lines 97--104
\OT1/cmr/m/m/10.95 both prokaryotes and eukaryotes due to its
 []


Underfull \hbox (badness 2343) in paragraph at lines 97--104
\OT1/cmr/m/m/10.95 the separation of noise intensities has been
 []


Underfull \hbox (badness 1292) in paragraph at lines 97--104
\OT1/cmr/m/m/10.95 resistance (\OT1/cmr/bx/n/10.95 ?\OT1/cmr/m/m/10.95 ), the e
ffects of stochasticity on
 []


Underfull \vbox (badness 10000) has occurred while \output is active []


Package natbib Warning: Citation `handel:AAC:2014' on page 2 undefined on input
 line 105.


Package natbib Warning: Citation `berrazeg:AAC:2015' on page 2 undefined on inp
ut line 105.


Package natbib Warning: Citation `yang:JAC:2003' on page 2 undefined on input l
ine 105.


Package natbib Warning: Citation `blair:PNAS:2015' on page 2 undefined on input
 line 105.


Package natbib Warning: Citation `handel:AAC:2014' on page 2 undefined on input
 line 106.


Package natbib Warning: Citation `toprak:NatGen:2012' on page 2 undefined on in
put line 106.


Package natbib Warning: Citation `berrazeg:AAC:2015' on page 2 undefined on inp
ut line 106.


Underfull \hbox (badness 10000) in paragraph at lines 105--108
[]\OT1/cmr/m/m/10.95 Enzymatic resistances can be enhanced
 []


Underfull \hbox (badness 6284) in paragraph at lines 105--108
\OT1/cmr/m/m/10.95 by regulatory or structural gain-of-function
 []


Underfull \hbox (badness 4084) in paragraph at lines 105--108
\OT1/cmr/m/m/10.95 mutations, affecting the gene expression or
 []


Underfull \hbox (badness 1320) in paragraph at lines 105--108
\OT1/cmr/m/m/10.95 (\OT1/cmr/bx/n/10.95 ???\OT1/cmr/m/m/10.95 ). However, the s
elective conditions that
 []


Underfull \hbox (badness 4291) in paragraph at lines 109--113
[]\OT1/cmr/m/m/10.95 Here, we provide a computational model
 []


Underfull \hbox (badness 1616) in paragraph at lines 109--113
\OT1/cmr/m/m/10.95 and structural resistance mutations to study
 []


Underfull \vbox (badness 10000) has occurred while \output is active []


Overfull \vbox (5.29997pt too high) has occurred while \output is active []


Underfull \hbox (badness 10000) has occurred while \output is active
\OT1/cmr/m/m/10 2
 []

[2

]

LaTeX Font Warning: Font shape `OT1/cmr/m/n' in size <11.5> not available
(Font)              size <12> substituted on input line 118.


Underfull \hbox (badness 4096) in paragraph at lines 120--124
\OT1/cmr/m/m/10.95 We model a population of elongating and
 []


Underfull \hbox (badness 2865) in paragraph at lines 120--124
\OT1/cmr/m/m/10.95 to stochastic gene expression, removes drug
 []


Underfull \hbox (badness 3291) in paragraph at lines 125--130
[]\OT1/cmr/m/m/10.95 Each cell is modelled as an independent
 []


Underfull \hbox (badness 3492) in paragraph at lines 125--130
\OT1/cmr/m/m/10.95 agent, such that there are no between-cell
 []


LaTeX Warning: Reference `tab:1-variables' on page 3 undefined on input line 13
1.


LaTeX Font Warning: Font shape `OT1/cmtt/m/n' in size <10.5> not available
(Font)              size <10.95> substituted on input line 131.


Package natbib Warning: Citation `cao:JCP:2007' on page 3 undefined on input li
ne 131.


Package natbib Warning: Citation `gillespie:JPC:1977' on page 3 undefined on in
put line 132.


LaTeX Warning: Reference `fig:1-model' on page 3 undefined on input line 133.


Underfull \hbox (badness 4569) in paragraph at lines 131--136
[]\OT1/cmr/m/m/10.95 Each cell is described by seven discrete
 []


Underfull \hbox (badness 5563) in paragraph at lines 131--136
\OT1/cmr/m/m/10.95 variables (shown in Table []), which are
 []


LaTeX Font Warning: Font shape `OT1/cmss/b/n' undefined
(Font)              using `OT1/cmss/m/n' instead on input line 149.


LaTeX Font Warning: Font shape `OT1/cmss/m/n' in size <8.5> not available
(Font)              size <8> substituted on input line 149.

LaTeX Font Info:    Calculating math sizes for size <8.5> on input line 149.

LaTeX Font Warning: Font shape `OT1/cmr/m/n' in size <8.5> not available
(Font)              size <8> substituted on input line 149.


LaTeX Font Warning: Font shape `OT1/cmr/m/n' in size <4.25> not available
(Font)              size <5> substituted on input line 149.


LaTeX Font Warning: Font shape `OML/cmm/m/it' in size <8.5> not available
(Font)              size <8> substituted on input line 149.


LaTeX Font Warning: Font shape `OML/cmm/m/it' in size <4.25> not available
(Font)              size <5> substituted on input line 149.


LaTeX Font Warning: Font shape `OMS/cmsy/m/n' in size <8.5> not available
(Font)              size <8> substituted on input line 149.


LaTeX Font Warning: Font shape `OMS/cmsy/m/n' in size <4.25> not available
(Font)              size <5> substituted on input line 149.


LaTeX Font Warning: Font shape `U/lasy/m/n' in size <8.5> not available
(Font)              size <8> substituted on input line 149.


LaTeX Font Warning: Font shape `U/lasy/m/n' in size <4.25> not available
(Font)              size <5> substituted on input line 149.


LaTeX Font Warning: Font shape `OT1/cmss/b/n' in size <8.5> not available
(Font)              size <8> substituted on input line 149.


LaTeX Font Warning: Font shape `OT1/cmr/m/n' in size <7.5> not available
(Font)              size <7> substituted on input line 149.

<1-model.pdf, id=27, 343.07573pt x 222.38432pt>
File: 1-model.pdf Graphic file (type pdf)
<use 1-model.pdf>
Package pdftex.def Info: 1-model.pdf  used on input line 154.
(pdftex.def)             Requested size: 236.39996pt x 153.24173pt.

LaTeX Font Warning: Font shape `OT1/cmr/b/sc' undefined
(Font)              using `OT1/cmr/b/n' instead on input line 162.


Underfull \hbox (badness 1303) in paragraph at lines 162--162
[]\OT1/cmr/b/sc/9 FIG. 1. \OT1/cmr/m/n/9 Model schematic. Each arrow correspond
s to
 []


LaTeX Font Warning: Font shape `OT1/cmr/m/it' in size <10.5> not available
(Font)              size <10.95> substituted on input line 169.

LaTeX Font Info:    Calculating math sizes for size <10.5> on input line 170.

LaTeX Font Warning: Font shape `OML/cmm/m/it' in size <10.5> not available
(Font)              size <10.95> substituted on input line 170.


LaTeX Font Warning: Font shape `OMS/cmsy/m/n' in size <10.5> not available
(Font)              size <10.95> substituted on input line 170.


LaTeX Font Warning: Font shape `U/lasy/m/n' in size <10.5> not available
(Font)              size <10.95> substituted on input line 170.


Package natbib Warning: Citation `campos:Cell:2014' on page 3 undefined on inpu
t line 172.


Overfull \vbox (5.29997pt too high) has occurred while \output is active []


[3]

LaTeX Warning: Reference `tab:1-variables' on page 4 undefined on input line 18
3.


Underfull \hbox (badness 4569) in paragraph at lines 180--184
\OT1/cmr/m/m/10.95 added to the mean generation time ($\OML/cmm/m/it/10.95 t[] 
\OMS/cmsy/m/n/10.95 !
 []


Package natbib Warning: Citation `andersson:NatRevMicro:2010' on page 4 undefin
ed on input line 187.


Package natbib Warning: Citation `abelzurwiesch:STM:2015' on page 4 undefined o
n input line 188.


Package natbib Warning: Citation `greulich:MolSystBiol:2015' on page 4 undefine
d on input line 189.


Package natbib Warning: Citation `silander:PLoSGenet:2012' on page 4 undefined 
on input line 191.


Underfull \hbox (badness 6575) in paragraph at lines 187--195
\OT1/cmr/m/m/10.95 The target proteins usually fulfil essential
 []


Underfull \hbox (badness 1533) in paragraph at lines 187--195
\OT1/cmr/m/m/10.95 RNA polymerase, DNA gyrase, and cell-wall
 []


Underfull \hbox (badness 1622) in paragraph at lines 187--195
\OT1/cmr/m/m/10.95 impact the cell's growth, for instance as in
 []


Underfull \hbox (badness 2521) in paragraph at lines 187--195
\OT1/cmr/m/m/10.95 the case with ribosomes (\OT1/cmr/bx/n/10.95 ?\OT1/cmr/m/m/1
0.95 ). Therefore, we
 []


Underfull \vbox (badness 10000) has occurred while \output is active []


Package natbib Warning: Citation `larrabee:JBiolChem:1980' on page 4 undefined 
on input line 199.


Package natbib Warning: Citation `kampen:book:2007' on page 4 undefined on inpu
t line 204.


Underfull \hbox (badness 4981) in paragraph at lines 203--210
\OT1/cmr/m/m/10.95 The transcription and translation of efflux
 []


Overfull \vbox (5.29997pt too high) has occurred while \output is active []


Underfull \hbox (badness 10000) has occurred while \output is active
\OT1/cmr/m/m/10 4
 []

[4 <./1-model.pdf>]
Underfull \hbox (badness 2165) in paragraph at lines 213--217
\OT1/cmr/m/m/10.95 that transport is driven by a concentration
 []


Underfull \hbox (badness 1917) in paragraph at lines 218--227
\OT1/cmr/m/m/10.95 the same or higher drug-binding rates than
 []


LaTeX Warning: Reference `tab:2-reactions' on page 5 undefined on input line 22
8.


Package natbib Warning: Citation `abelzurwiesch:STM:2015' on page 5 undefined o
n input line 256.


Package natbib Warning: Citation `regoes:AAC:2004' on page 5 undefined on input
 line 256.


Underfull \hbox (badness 3417) in paragraph at lines 254--261
\OT1/cmr/m/m/10.95 a drug-dependent death rate for each cell.
 []


Underfull \hbox (badness 2073) in paragraph at lines 254--261
\OT1/cmr/m/m/10.95 previously published models to implement a
 []


Underfull \hbox (badness 3635) in paragraph at lines 254--261
\OT1/cmr/m/m/10.95 realistic death mechanism: the drug-induced
 []


Underfull \vbox (badness 10000) has occurred while \output is active []


Overfull \vbox (5.29997pt too high) has occurred while \output is active []


[5]
Underfull \hbox (badness 2951) in paragraph at lines 262--264
[]$\OML/cmm/m/it/10.95 ^^N\OT1/cmr/m/m/10.95 (\OML/cmm/m/it/10.95 ^^Z[]\OT1/cmr
/m/m/10.95 ) = \OML/cmm/m/it/10.95  []$\OT1/cmr/m/m/10.95 : When the external d
rug
 []


Underfull \hbox (badness 1616) in paragraph at lines 262--264
\OT1/cmr/m/m/10.95 concentration is $1\OMS/cmsy/m/n/10.95 ^^B$\OT1/cmr/m/m/10.9
5 MIC -- which is the
 []


Underfull \hbox (badness 3769) in paragraph at lines 264--266
[]$\OML/cmm/m/it/10.95 ^^N\OT1/cmr/m/m/10.95 (1) = \OML/cmm/m/it/10.95  [] \OMS
/cmsy/m/n/10.95 ^^@ \OML/cmm/m/it/10.95  []$\OT1/cmr/m/m/10.95 : When all targe
ts are
 []


Underfull \hbox (badness 1515) in paragraph at lines 264--266
\OT1/cmr/m/m/10.95 bound, the death rate is maximal. The
 []


Package natbib Warning: Citation `regoes:AAC:2004' on page 6 undefined on input
 line 267.


Underfull \vbox (badness 10000) has occurred while \output is active []


Package natbib Warning: Citation `regoes:AAC:2004' on page 6 undefined on input
 line 278.


LaTeX Warning: Reference `eq:deathRate' on page 6 undefined on input line 279.


LaTeX Warning: Reference `eq:deathRate' on page 6 undefined on input line 282.


Package natbib Warning: Citation `arthington-skaggs:AAC:2002' on page 6 undefin
ed on input line 283.


Package natbib Warning: Citation `tunney:AAC:2004' on page 6 undefined on input
 line 283.


Package natbib Warning: Citation `toprak:NatGen:2012' on page 6 undefined on in
put line 283.


Package natbib Warning: Citation `regoes:AAC:2004' on page 6 undefined on input
 line 284.


Underfull \hbox (badness 10000) in paragraph at lines 282--288
[]\OT1/cmr/m/m/10.95 Through Eq. [] we can relate the
 []


Underfull \hbox (badness 1308) in paragraph at lines 282--288
\OT1/cmr/m/m/10.95 within-cell parameter $\OML/cmm/m/it/10.95 ^^Z[]$ \OT1/cmr/m
/m/10.95 to the externally-
 []


Underfull \hbox (badness 5119) in paragraph at lines 282--288
\OT1/cmr/m/m/10.95 density, sometimes quantified specifically as
 []


Underfull \hbox (badness 2326) in paragraph at lines 282--288
\OT1/cmr/m/m/10.95 In the Supplementary Material, we measure
 []


Underfull \hbox (badness 2293) in paragraph at lines 282--288
\OT1/cmr/m/m/10.95 these quantities in simulations and compare
 []


Underfull \hbox (badness 1418) in paragraph at lines 282--288
\OT1/cmr/m/m/10.95 them to different lineage survival probability
 []


Underfull \hbox (badness 2744) in paragraph at lines 282--288
\OT1/cmr/m/m/10.95 as IC50 ($50%$ lineage survival), IC90 ($10%$
 []


Underfull \hbox (badness 2181) in paragraph at lines 282--288
\OT1/cmr/m/m/10.95 efficiency compared to computing population
 []


Overfull \vbox (5.29997pt too high) has occurred while \output is active []


Underfull \hbox (badness 10000) has occurred while \output is active
\OT1/cmr/m/m/10 6
 []

[6]

Package natbib Warning: Citation `regoes:AAC:2004' on page 7 undefined on input
 line 290.


Package natbib Warning: Citation `kampranis:JBC:1998' on page 7 undefined on in
put line 293.


Package natbib Warning: Citation `tamayo:BMC:2009' on page 7 undefined on input
 line 293.


Package natbib Warning: Citation `chong:Cell:2014' on page 7 undefined on input
 line 294.


Underfull \hbox (badness 7186) in paragraph at lines 289--296
\OT1/cmr/m/m/10.95 lineages emerging from individual wildtype
 []


Underfull \hbox (badness 1859) in paragraph at lines 289--296
\OT1/cmr/m/m/10.95 cells that grow for 20 hours in a constant
 []


Underfull \hbox (badness 10000) in paragraph at lines 289--296
\OT1/cmr/m/m/10.95 environment with $\OML/cmm/m/it/10.95 c[] \OT1/cmr/m/m/10.95
 = 1\OMS/cmsy/m/n/10.95 ^^B$\OT1/cmr/m/m/10.95 MIC. This time
 []


Underfull \hbox (badness 1783) in paragraph at lines 289--296
\OT1/cmr/m/m/10.95 interval is comparable to standard overnight
 []


Underfull \hbox (badness 2772) in paragraph at lines 289--296
\OT1/cmr/m/m/10.95 MIC-experiments (\OT1/cmr/bx/n/10.95 ?\OT1/cmr/m/m/10.95 ). 
We then screened for
 []


Underfull \hbox (badness 1178) in paragraph at lines 289--296
\OML/cmm/m/it/10.95 ^^Z[]$\OT1/cmr/m/m/10.95 , defined as the highest value of 
bound
 []


Underfull \hbox (badness 1009) in paragraph at lines 289--296
\OT1/cmr/m/m/10.95 target fraction where more than $90%$ of the
 []


Underfull \hbox (badness 6001) in paragraph at lines 289--296
\OT1/cmr/m/m/10.95 progenitor cells and their lineages become
 []


Underfull \hbox (badness 10000) in paragraph at lines 289--296
\OT1/cmr/m/m/10.95 ciprofloxacin binds to DNA-bound gyrases
 []


Underfull \hbox (badness 1789) in paragraph at lines 289--296
\OT1/cmr/m/m/10.95 and fragments the bacterial chromosome via
 []


Underfull \hbox (badness 2538) in paragraph at lines 289--296
\OT1/cmr/m/m/10.95 gyrases (\OT1/cmr/bx/n/10.95 ?\OT1/cmr/m/m/10.95 ), this MIC
-fraction suggests that
 []


Underfull \hbox (badness 1325) in paragraph at lines 289--296
\OT1/cmr/m/m/10.95 seems plausible. The drug-specific parameters
 []


Underfull \vbox (badness 10000) has occurred while \output is active []


Underfull \hbox (badness 1558) in paragraph at lines 301--302
[]\OT1/cmr/m/m/10.95 Assign each initial cell a unique set of
 []


Underfull \hbox (badness 1881) in paragraph at lines 303--304
[]\OT1/cmr/m/m/10.95 Run the adaptive tau-leaping simulation
 []


Package natbib Warning: Citation `moran:ISME:2013' on page 7 undefined on input
 line 315.


Package natbib Warning: Citation `cai:Nature:2006' on page 7 undefined on input
 line 315.


Package natbib Warning: Citation `taniguchi:Science:2010' on page 7 undefined o
n input line 315.


Package natbib Warning: Citation `paulsson:PRL:2000' on page 7 undefined on inp
ut line 316.


Underfull \hbox (badness 1540) in paragraph at lines 314--318
\OT1/cmr/m/m/10.95 in the absence of antibiotics (Supplementary
 []


Underfull \hbox (badness 3271) in paragraph at lines 314--318
\OT1/cmr/m/m/10.95 Fig. S4). We found that the frequency of
 []


Underfull \hbox (badness 1142) in paragraph at lines 314--318
\OT1/cmr/m/m/10.95 and efflux proteins ($\OMS/cmsy/m/n/10.95 ^^X \OT1/cmr/m/m/1
0.95 4$) per cell are within
 []


Underfull \vbox (badness 10000) has occurred while \output is active []


Overfull \vbox (5.29997pt too high) has occurred while \output is active []


[7]

LaTeX Warning: Reference `fig:2-moleculeTrajectories' on page 8 undefined on in
put line 319.


LaTeX Warning: Reference `fig:2-moleculeTrajectories' on page 8 undefined on in
put line 321.


LaTeX Warning: Reference `fig:2-moleculeTrajectories' on page 8 undefined on in
put line 322.


LaTeX Warning: Reference `fig:2-moleculeTrajectories' on page 8 undefined on in
put line 323.


LaTeX Warning: Reference `fig:2-moleculeTrajectories' on page 8 undefined on in
put line 324.


Package natbib Warning: Citation `lin:Interface:2016' on page 8 undefined on in
put line 325.


Underfull \hbox (badness 1546) in paragraph at lines 319--326
\OT1/cmr/m/m/10.95 and presence of an antibiotic (ciprofloxacin).
 []


Underfull \hbox (badness 2096) in paragraph at lines 319--326
\OT1/cmr/m/m/10.95 six generations we instate an external drug
 []


Underfull \hbox (badness 1297) in paragraph at lines 319--326
\OT1/cmr/m/m/10.95 concentration, such that the drug can freely
 []


Underfull \hbox (badness 1571) in paragraph at lines 319--326
\OT1/cmr/m/m/10.95 diffuse into the cell (Fig. []A). The mean-
 []


Underfull \hbox (badness 2343) in paragraph at lines 319--326
\OT1/cmr/m/m/10.95 mean-field limit (Fig. []C,D). However, the
 []


Underfull \vbox (badness 10000) has occurred while \output is active []

<2-moleculeTrajectories.pdf, id=65, 433.62pt x 433.62pt>
File: 2-moleculeTrajectories.pdf Graphic file (type pdf)
<use 2-moleculeTrajectories.pdf>
Package pdftex.def Info: 2-moleculeTrajectories.pdf  used on input line 329.
(pdftex.def)             Requested size: 433.61894pt x 433.61894pt.


LaTeX Warning: Reference `fig:2-moleculeTrajectories' on page 8 undefined on in
put line 348.


LaTeX Warning: Reference `fig:2-moleculeTrajectories' on page 8 undefined on in
put line 348.


Underfull \hbox (badness 2435) in paragraph at lines 355--368
\OT1/cmr/m/m/10.95 level of efflux production. The effects of a
 []


Underfull \hbox (badness 1776) in paragraph at lines 355--368
\OT1/cmr/m/m/10.95 an increased rate of gene activation ($^^@[] \OMS/cmsy/m/n/1
0.95 !
 []


Underfull \hbox (badness 2818) in paragraph at lines 355--368
\OT1/cmr/m/m/10.95 BIND with improved binding affinity ($\OML/cmm/m/it/10.95 k[
] \OMS/cmsy/m/n/10.95 !
 []


Overfull \vbox (5.29997pt too high) has occurred while \output is active []


Underfull \hbox (badness 10000) has occurred while \output is active
\OT1/cmr/m/m/10 8
 []

[8]
Underfull \vbox (badness 10000) has occurred while \output is active []


Underfull \vbox (badness 10000) has occurred while \output is active []


Overfull \vbox (5.29997pt too high) has occurred while \output is active []


[9 <./2-moleculeTrajectories.pdf>]
Underfull \hbox (badness 5133) in paragraph at lines 374--377
\OT1/cmr/m/m/10.95 of ciprofloxacin for 20 hours. As well as
 []


LaTeX Warning: Reference `fig:3-survivalProb' on page 10 undefined on input lin
e 378.


LaTeX Warning: Reference `fig:3-survivalProb' on page 10 undefined on input lin
e 380.


LaTeX Warning: Reference `fig:3-survivalProb' on page 10 undefined on input lin
e 381.


LaTeX Warning: Reference `fig:3-survivalProb' on page 10 undefined on input lin
e 383.


LaTeX Warning: Reference `fig:3-survivalProb' on page 10 undefined on input lin
e 385.


Underfull \hbox (badness 5203) in paragraph at lines 378--386
\OT1/cmr/m/m/10.95 probability profiles (Fig. []). REG-BURST
 []


Underfull \hbox (badness 2644) in paragraph at lines 378--386
\OT1/cmr/m/m/10.95 mutants share an almost-identical profile to
 []


Underfull \hbox (badness 10000) in paragraph at lines 378--386
\OT1/cmr/m/m/10.95 at similar concentrations. STRUCT-BIND
 []


Underfull \hbox (badness 1354) in paragraph at lines 378--386
\OT1/cmr/m/m/10.95 mutants (and also REG-BURST) have much
 []


Underfull \hbox (badness 6658) in paragraph at lines 378--386
\OT1/cmr/m/m/10.95 lower survival probabilities than regulatory
 []


Underfull \hbox (badness 1178) in paragraph at lines 378--386
\OT1/cmr/m/m/10.95 However, a small fraction of STRUCT-BIND
 []

<3-survivalProb.pdf, id=80, 505.89pt x 433.62pt>
File: 3-survivalProb.pdf Graphic file (type pdf)
<use 3-survivalProb.pdf>
Package pdftex.def Info: 3-survivalProb.pdf  used on input line 389.
(pdftex.def)             Requested size: 505.88875pt x 433.61894pt.

Overfull \hbox (9.08882pt too wide) in paragraph at lines 389--390
 [] 
 []


LaTeX Warning: Reference `fig:3-survivalProb' on page 10 undefined on input lin
e 400.


Package natbib Warning: Citation `marcusson:PlosPat:2009' on page 10 undefined 
on input line 402.


Underfull \hbox (badness 4193) in paragraph at lines 400--407
\OT1/cmr/m/m/10.95 survival is $10%$) for each cell type. Both
 []


LaTeX Warning: Reference `fig:3-survivalProb' on page 10 undefined on input lin
e 408.


LaTeX Warning: Reference `fig:3-survivalProb' on page 10 undefined on input lin
e 410.


Underfull \hbox (badness 1092) in paragraph at lines 408--416
\OT1/cmr/m/m/10.95 Fig. [], we looked at their extinction times
 []


Underfull \hbox (badness 1019) in paragraph at lines 408--416
\OT1/cmr/m/m/10.95 cell types, the structural mutants and REG-
 []


Underfull \hbox (badness 1546) in paragraph at lines 408--416
\OT1/cmr/m/m/10.95 near the wildtype MIC. If extinction occurs
 []


Underfull \hbox (badness 2035) in paragraph at lines 408--416
\OT1/cmr/m/m/10.95 at sub-MIC concentrations (which is a rare
 []


Underfull \vbox (badness 10000) has occurred while \output is active []


Overfull \vbox (5.29997pt too high) has occurred while \output is active []


Underfull \hbox (badness 10000) has occurred while \output is active
\OT1/cmr/m/m/10 10
 []

[10]
Underfull \vbox (badness 10000) has occurred while \output is active []


Underfull \hbox (badness 1448) in paragraph at lines 417--423
\OT1/cmr/m/m/10.95 REG-ON mutations provide intermediate but
 []


Underfull \hbox (badness 1454) in paragraph at lines 417--423
\OT1/cmr/m/m/10.95 homogeneous resistance. This is characterised
 []


Underfull \hbox (badness 3989) in paragraph at lines 417--423
\OT1/cmr/m/m/10.95 die. Resistance resulting from a REG-OFF
 []


Underfull \hbox (badness 2173) in paragraph at lines 417--423
\OT1/cmr/m/m/10.95 low concentrations but with some cell lines
 []


Underfull \hbox (badness 3098) in paragraph at lines 417--423
\OT1/cmr/m/m/10.95 STRUCT-BIND mutants: the low extinction
 []


Underfull \hbox (badness 1796) in paragraph at lines 417--423
\OT1/cmr/m/m/10.95 and elevated binding rates of the resistance
 []


Underfull \vbox (badness 10000) has occurred while \output is active []


Overfull \vbox (5.29997pt too high) has occurred while \output is active []


[11 <./3-survivalProb.pdf>]

Package natbib Warning: Citation `regoes:AAC:2004' on page 12 undefined on inpu
t line 429.


LaTeX Warning: Reference `fig:4-growthRates' on page 12 undefined on input line
 429.

<4-growthRates.pdf, id=92, 505.89pt x 433.62pt>
File: 4-growthRates.pdf Graphic file (type pdf)
<use 4-growthRates.pdf>
Package pdftex.def Info: 4-growthRates.pdf  used on input line 433.
(pdftex.def)             Requested size: 505.88875pt x 433.61894pt.

Overfull \hbox (9.08882pt too wide) in paragraph at lines 433--434
 [] 
 []


Package natbib Warning: Citation `regoes:AAC:2004' on page 12 undefined on inpu
t line 440.


Package natbib Warning: Citation `regoes:AAC:2004' on page 12 undefined on inpu
t line 440.


Package natbib Warning: Citation `regoes:AAC:2004' on page 12 undefined on inpu
t line 440.


Package natbib Warning: Citation `regoes:AAC:2004' on page 12 undefined on inpu
t line 440.


LaTeX Warning: Reference `fig:3-survivalProb' on page 12 undefined on input lin
e 446.


Package natbib Warning: Citation `regoes:AAC:2004' on page 12 undefined on inpu
t line 447.


LaTeX Warning: Reference `fig:4-growthRates' on page 12 undefined on input line
 447.


Underfull \hbox (badness 3713) in paragraph at lines 444--448
\OT1/cmr/m/m/10.95 response profiles, which gives no indication
 []


Underfull \hbox (badness 4543) in paragraph at lines 444--448
\OT1/cmr/m/m/10.95 of the differences in their lineage survival
 []


LaTeX Warning: Reference `fig:5-proteinDistribution' on page 12 undefined on in
put line 451.


Underfull \hbox (badness 1383) in paragraph at lines 451--456
\OT1/cmr/m/m/10.95 transcription bursts (e.g. at $\OML/cmm/m/it/10.95 ^^V \OT1/
cmr/m/m/10.95 = 50$ and $200$)
 []


Underfull \hbox (badness 1314) in paragraph at lines 451--456
\OT1/cmr/m/m/10.95 all cells produce some efflux proteins. REG-
 []


Underfull \hbox (badness 1043) in paragraph at lines 451--456
\OT1/cmr/m/m/10.95 any efflux protein, while some produce more
 []


Underfull \vbox (badness 10000) has occurred while \output is active []


Overfull \vbox (5.29997pt too high) has occurred while \output is active []


Underfull \hbox (badness 10000) has occurred while \output is active
\OT1/cmr/m/m/10 12
 []

[12]
<5-proteinDistribution.pdf, id=96, 289.08pt x 216.81pt>
File: 5-proteinDistribution.pdf Graphic file (type pdf)
<use 5-proteinDistribution.pdf>
Package pdftex.def Info: 5-proteinDistribution.pdf  used on input line 459.
(pdftex.def)             Requested size: 236.39996pt x 177.29903pt.


Package natbib Warning: Citation `toprak:NatGen:2012' on page 13 undefined on i
nput line 474.


Package natbib Warning: Citation `yang:JAC:2003' on page 13 undefined on input 
line 474.


Underfull \hbox (badness 2556) in paragraph at lines 470--475
[]\OT1/cmr/m/m/10.95 Overall, regulatory mutations only provide
 []


Underfull \hbox (badness 1082) in paragraph at lines 470--475
\OT1/cmr/m/m/10.95 the transcription dynamics beyond this level.
 []


Underfull \vbox (badness 10000) has occurred while \output is active []


Underfull \hbox (badness 2293) in paragraph at lines 476--480
\OT1/cmr/m/m/10.95 (apart from the small cost of carrying the
 []


Underfull \vbox (badness 10000) has occurred while \output is active []


Overfull \vbox (5.29997pt too high) has occurred while \output is active []


[13 <./4-growthRates.pdf>]

LaTeX Warning: Reference `fig:6-controlNoise' on page 14 undefined on input lin
e 481.


LaTeX Warning: Reference `fig:6-controlNoise' on page 14 undefined on input lin
e 483.


Underfull \hbox (badness 6396) in paragraph at lines 481--484
\OT1/cmr/m/m/10.95 of gene activation ($^^@[] \OMS/cmsy/m/n/10.95 ! \OML/cmm/m/
it/10.95 \OT1/cmr/m/m/10.95 ^^@[]$ for $\OML/cmm/m/it/10.95  > \OT1/cmr/m/m/1
0.95 1$),
 []


Underfull \hbox (badness 2486) in paragraph at lines 481--484
\OT1/cmr/m/m/10.95 translation rate $\OML/cmm/m/it/10.95 ^^Mb \OMS/cmsy/m/n/10.
95 ! \OML/cmm/m/it/10.95 ^^Mb=$\OT1/cmr/m/m/10.95 . In this way, we
 []

<6-controlNoise.pdf, id=108, 433.62pt x 216.81pt>
File: 6-controlNoise.pdf Graphic file (type pdf)
<use 6-controlNoise.pdf>
Package pdftex.def Info: 6-controlNoise.pdf  used on input line 487.
(pdftex.def)             Requested size: 433.61894pt x 216.80946pt.

LaTeX Warning: Reference `fig:3-survivalProb' on page 14 undefined on input lin
e 494.


LaTeX Warning: Reference `fig:3-survivalProb' on page 14 undefined on input lin
e 494.


LaTeX Warning: Reference `fig:6-controlNoise' on page 14 undefined on input lin
e 498.


LaTeX Warning: Reference `fig:3-survivalProb' on page 14 undefined on input lin
e 498.


Underfull \hbox (badness 1297) in paragraph at lines 498--501
\OT1/cmr/m/m/10.95 inhibit the cells, the antibacterial effect also
 []


Underfull \vbox (badness 10000) has occurred while \output is active []


Package natbib Warning: Citation `bergmiller:Science:2017' on page 14 undefined
 on input line 504.


Underfull \hbox (badness 1331) in paragraph at lines 502--515
\OT1/cmr/m/m/10.95 model assumes efflux proteins are binomially
 []


Underfull \hbox (badness 1331) in paragraph at lines 502--515
\OT1/cmr/m/m/10.95 case with binomial parameter $\OML/cmm/m/it/10.95 p \OT1/cmr
/m/m/10.95 = 0\OML/cmm/m/it/10.95 :\OT1/cmr/m/m/10.95 5$. It has
 []


Underfull \hbox (badness 1648) in paragraph at lines 502--515
\OT1/cmr/m/m/10.95 been previously shown, however, that biased
 []


Underfull \hbox (badness 1038) in paragraph at lines 502--515
\OT1/cmr/m/m/10.95 To check the effects of partitioning bias, we
 []


Underfull \vbox (badness 10000) has occurred while \output is active []


Overfull \vbox (5.29997pt too high) has occurred while \output is active []


Underfull \hbox (badness 10000) has occurred while \output is active
\OT1/cmr/m/m/10 14
 []

[14 <./5-proteinDistribution.pdf>]
Underfull \vbox (badness 10000) has occurred while \output is active []


Package natbib Warning: Citation `zwart:Heredity:2018' on page 15 undefined on 
input line 516.


Underfull \hbox (badness 7415) in paragraph at lines 516--517
[]\OT1/cmr/m/m/10.95 Although it is commonly accepted that
 []


LaTeX Warning: Reference `fig:7-pulsedTreatment' on page 15 undefined on input 
line 523.


Underfull \hbox (badness 1762) in paragraph at lines 520--525
\OT1/cmr/m/m/10.95 the different mutants are expected to affect
 []


Underfull \hbox (badness 2865) in paragraph at lines 520--525
\OT1/cmr/m/m/10.95 the outcome of pulsed antibiotic treatment,
 []


Underfull \vbox (badness 10000) has occurred while \output is active []


Overfull \vbox (5.29997pt too high) has occurred while \output is active []


[15 <./6-controlNoise.pdf>]
<7-pulsedTreatment.pdf, id=125, 505.89pt x 216.81pt>
File: 7-pulsedTreatment.pdf Graphic file (type pdf)
<use 7-pulsedTreatment.pdf>
Package pdftex.def Info: 7-pulsedTreatment.pdf  used on input line 528.
(pdftex.def)             Requested size: 505.88875pt x 216.80946pt.

Overfull \hbox (9.08882pt too wide) in paragraph at lines 528--529
 [] 
 []


LaTeX Warning: Reference `fig:3-survivalProb' on page 16 undefined on input lin
e 536.


LaTeX Warning: Reference `fig:3-survivalProb' on page 16 undefined on input lin
e 536.


LaTeX Warning: Reference `fig:7-pulsedTreatment' on page 16 undefined on input 
line 540.


LaTeX Warning: Reference `fig:7-pulsedTreatment' on page 16 undefined on input 
line 542.


Underfull \vbox (badness 10000) has occurred while \output is active []


Package natbib Warning: Citation `knies:MBE:2017' on page 16 undefined on input
 line 549.


Package natbib Warning: Citation `palzkill:FMB:2018' on page 16 undefined on in
put line 549.


Underfull \hbox (badness 1178) in paragraph at lines 547--555
\OT1/cmr/m/m/10.95 STRUCT-CAT, however, do not increase the
 []


Underfull \hbox (badness 1077) in paragraph at lines 547--555
\OML/cmm/m/it/10.95 k[]$ \OT1/cmr/m/m/10.95 provides a high level of resistance
 (\OT1/cmr/bx/n/10.95 ??\OT1/cmr/m/m/10.95 ).
 []


Underfull \hbox (badness 1859) in paragraph at lines 547--555
\OT1/cmr/m/m/10.95 To check whether our results hold true for
 []


Underfull \hbox (badness 1910) in paragraph at lines 547--555
\OT1/cmr/m/m/10.95 other conditions, we performed a systematic
 []


Underfull \hbox (badness 3977) in paragraph at lines 547--555
\OT1/cmr/m/m/10.95 Specifically, we vary six model parameters:
 []


Overfull \vbox (5.29997pt too high) has occurred while \output is active []


Underfull \hbox (badness 10000) has occurred while \output is active
\OT1/cmr/m/m/10 16
 []

[16 <./7-pulsedTreatment.pdf>]
<8-systematicEffectSize.pdf, id=135, 252.945pt x 180.675pt>
File: 8-systematicEffectSize.pdf Graphic file (type pdf)
<use 8-systematicEffectSize.pdf>
Package pdftex.def Info: 8-systematicEffectSize.pdf  used on input line 558.
(pdftex.def)             Requested size: 236.39996pt x 168.86133pt.


LaTeX Warning: Reference `fig:3-survivalProb' on page 17 undefined on input lin
e 564.


LaTeX Warning: Reference `fig:3-survivalProb' on page 17 undefined on input lin
e 564.


Underfull \hbox (badness 10000) in paragraph at lines 564--564
[]\OT1/cmr/b/sc/9 FIG. 8. \OT1/cmr/m/n/9 Distribution of mutant efficacy follow
ing
 []


LaTeX Warning: Reference `fig:8-systematicEffectSize' on page 17 undefined on i
nput line 568.


Underfull \hbox (badness 1342) in paragraph at lines 568--574
\OT1/cmr/m/m/10.95 effect mutations are STRUCT-BIND, but on
 []


Package natbib Warning: Citation `li:CMR:2015' on page 17 undefined on input li
ne 578.


Package natbib Warning: Citation `WHO:TechReport:2017' on page 17 undefined on 
input line 578.


Package natbib Warning: Citation `wang-kan:mBio:2017' on page 17 undefined on i
nput line 579.


Package natbib Warning: Citation `el-meouche:Science:2018' on page 17 undefined
 on input line 579.


Underfull \hbox (badness 2828) in paragraph at lines 578--581
\OT1/cmr/m/m/10.95 Efflux pumps and drug-inactivating enzymes
 []


Underfull \hbox (badness 3646) in paragraph at lines 578--581
\OT1/cmr/m/m/10.95 cause some of the most important clinical
 []


Package natbib Warning: Citation `abelzurwiesch:STM:2015' on page 17 undefined 
on input line 584.


Underfull \hbox (badness 1028) in paragraph at lines 582--587
\OT1/cmr/m/m/10.95 based model that bridges the scales between
 []


Underfull \hbox (badness 3323) in paragraph at lines 582--587
\OT1/cmr/m/m/10.95 resistance, and evaluated their performances
 []


Underfull \hbox (badness 2368) in paragraph at lines 582--587
\OT1/cmr/m/m/10.95 by adding enzymatic reactions. Furthermore,
 []


Underfull \hbox (badness 10000) in paragraph at lines 582--587
\OT1/cmr/m/m/10.95 unlike previous deterministic models, our
 []


Overfull \vbox (5.29997pt too high) has occurred while \output is active []


[17 <./8-systematicEffectSize.pdf>]
Underfull \hbox (badness 4454) in paragraph at lines 588--592
[]\OT1/cmr/m/m/10.95 Regulatory mutations that increase either
 []


Underfull \hbox (badness 1275) in paragraph at lines 593--596
\OT1/cmr/m/m/10.95 or the catalysis rate (STRUCT-CAT). While
 []


Package natbib Warning: Citation `knies:MBE:2017' on page 18 undefined on input
 line 598.


Package natbib Warning: Citation `palzkill:FMB:2018' on page 18 undefined on in
put line 598.


Package natbib Warning: Citation `hall:AAC:2002' on page 18 undefined on input 
line 598.


Package natbib Warning: Citation `schenk:PLoSGen:2012' on page 18 undefined on 
input line 598.


Underfull \hbox (badness 10000) in paragraph at lines 597--601
[]\OT1/cmr/m/m/10.95 To understand the robustness of these
 []


Underfull \hbox (badness 2951) in paragraph at lines 597--601
\OT1/cmr/m/m/10.95 conclusions, we systematically investigated a
 []


Underfull \hbox (badness 2818) in paragraph at lines 597--601
\OT1/cmr/m/m/10.95 large range of parameter space taking into
 []


Underfull \hbox (badness 10000) in paragraph at lines 597--601
\OT1/cmr/m/m/10.95 account different target, efflux, and drug
 []


Underfull \hbox (badness 1406) in paragraph at lines 597--601
\OT1/cmr/m/m/10.95 Furthermore, STRUCT-CAT mutants perform
 []


Underfull \vbox (badness 10000) has occurred while \output is active []


Package natbib Warning: Citation `dar:Science:2014' on page 18 undefined on inp
ut line 606.


Underfull \hbox (badness 2334) in paragraph at lines 602--608
\OT1/cmr/m/m/10.95 that noise reduction may facilitate bacterial
 []


Underfull \hbox (badness 1132) in paragraph at lines 602--608
\OT1/cmr/m/m/10.95 example, recently shown promising effects on
 []


Underfull \hbox (badness 3803) in paragraph at lines 609--619
[]\OT1/cmr/m/m/10.95 In clinical antibiotic treatments the drug
 []


Underfull \hbox (badness 4608) in paragraph at lines 609--619
\OT1/cmr/m/m/10.95 Here we assume a constant drug scenario
 []


Underfull \hbox (badness 3895) in paragraph at lines 609--619
\OT1/cmr/m/m/10.95 as a minimalist approach for two reasons:
 []


Underfull \hbox (badness 3965) in paragraph at lines 609--619
\OT1/cmr/m/m/10.95 i) computational efficiency as cells can be
 []


Underfull \hbox (badness 1762) in paragraph at lines 609--619
\OT1/cmr/m/m/10.95 independently simulated; and ii) if the cells
 []


Underfull \hbox (badness 1360) in paragraph at lines 609--619
\OT1/cmr/m/m/10.95 can modify the drug concentration, then we
 []


Underfull \hbox (badness 3068) in paragraph at lines 609--619
\OT1/cmr/m/m/10.95 of this concentration, which in turn would
 []


Underfull \hbox (badness 1596) in paragraph at lines 609--619
\OT1/cmr/m/m/10.95 require biomechanical models of cell division
 []


Underfull \hbox (badness 1939) in paragraph at lines 609--619
\OT1/cmr/m/m/10.95 are negligible. The latter may not apply if
 []


Underfull \vbox (badness 10000) has occurred while \output is active []


Overfull \vbox (5.29997pt too high) has occurred while \output is active []


Underfull \hbox (badness 10000) has occurred while \output is active
\OT1/cmr/m/m/10 18
 []

[18]
Underfull \hbox (badness 10000) in paragraph at lines 620--626
[]\OT1/cmr/m/m/10.95 While working with constant drug
 []


Underfull \hbox (badness 10000) in paragraph at lines 620--626
\OT1/cmr/m/m/10.95 concentrations, we varied the duration of
 []


Underfull \hbox (badness 2150) in paragraph at lines 620--626
\OT1/cmr/m/m/10.95 (Supplementary Fig. S6), which could affect
 []


Underfull \hbox (badness 3780) in paragraph at lines 620--626
\OT1/cmr/m/m/10.95 treatment success. Regulatory mutants have
 []


Underfull \hbox (badness 2671) in paragraph at lines 620--626
\OT1/cmr/m/m/10.95 regulatory mutants could be more clinically
 []


Underfull \hbox (badness 3471) in paragraph at lines 620--626
\OT1/cmr/m/m/10.95 problematic than structural mutants despite
 []


Underfull \hbox (badness 4036) in paragraph at lines 620--626
\OT1/cmr/m/m/10.95 reflected in standard experimental protocols
 []


Underfull \hbox (badness 10000) in paragraph at lines 620--626
\OT1/cmr/m/m/10.95 measurements. Therefore, a comprehensive
 []


Underfull \vbox (badness 10000) has occurred while \output is active []


LaTeX Warning: Reference `fig:4-growthRates' on page 19 undefined on input line
 630.


Underfull \hbox (badness 10000) in paragraph at lines 627--632
[]\OT1/cmr/m/m/10.95 Our drug--target model is based on
 []


Underfull \hbox (badness 10000) in paragraph at lines 627--632
\OT1/cmr/m/m/10.95 ciprofloxacin, gyrase, and the AcrAB-TolC
 []


Underfull \hbox (badness 1052) in paragraph at lines 627--632
\OT1/cmr/m/m/10.95 under various drug concentrations as well as
 []


Package natbib Warning: Citation `toprak:NatGen:2012' on page 19 undefined on i
nput line 634.


Package natbib Warning: Citation `blank:PNAS:2014' on page 19 undefined on inpu
t line 634.


Package natbib Warning: Citation `lind:eLife:2015' on page 19 undefined on inpu
t line 634.


Underfull \hbox (badness 1360) in paragraph at lines 633--636
[]\OT1/cmr/m/m/10.95 Given that stochastic gene expression is a
 []


Underfull \hbox (badness 1147) in paragraph at lines 633--636
\OT1/cmr/m/m/10.95 may also offer insights into general bacterial
 []


Underfull \hbox (badness 10000) in paragraph at lines 633--636
\OT1/cmr/m/m/10.95 adaptation to changing environments. One
 []


Underfull \hbox (badness 2165) in paragraph at lines 633--636
\OT1/cmr/m/m/10.95 adaptation via gain-of-function mutations: in
 []


Underfull \hbox (badness 10000) in paragraph at lines 633--636
\OT1/cmr/m/m/10.95 seemingly take precedence over structural
 []


Underfull \hbox (badness 1377) in paragraph at lines 633--636
\OT1/cmr/m/m/10.95 that stochastic gene expression has temporal
 []


Underfull \hbox (badness 1648) in paragraph at lines 633--636
\OT1/cmr/m/m/10.95 structural mutants, which helps explain why
 []


Underfull \vbox (badness 10000) has occurred while \output is active []


Overfull \vbox (5.29997pt too high) has occurred while \output is active []


[19]
Underfull \hbox (badness 4205) in paragraph at lines 651--654
\OT1/cmr/m/m/10.95 MIC measurements, and the description of
 []


Underfull \vbox (badness 10000) has occurred while \output is active []


Underfull \hbox (badness 2894) in paragraph at lines 656--658
\OT1/cmr/m/m/10.95 work was supported by SystemsX.ch, MRD
 []


Underfull \hbox (badness 1552) in paragraph at lines 656--658
\OT1/cmr/m/m/10.95 Project 2014/266 412 "StemSysMed" (PA &
 []


Underfull \hbox (badness 6445) in paragraph at lines 656--658
\OT1/cmr/m/m/10.95 310030B[]176401/1 from the Swiss National
 []

No file manuscript.bbl.

Package natbib Warning: There were undefined citations.


Overfull \vbox (5.29997pt too high) has occurred while \output is active []


Underfull \hbox (badness 10000) has occurred while \output is active
\OT1/cmr/m/m/10 20
 []

[20] (./manuscript.aux)

LaTeX Font Warning: Size substitutions with differences
(Font)              up to 1.0pt have occurred.


LaTeX Font Warning: Some font shapes were not available, defaults substituted.


LaTeX Warning: There were undefined references.


LaTeX Warning: Label(s) may have changed. Rerun to get cross-references right.

 ) 
Here is how much of TeX's memory you used:
 4698 strings out of 492649
 61527 string characters out of 6129622
 146910 words of memory out of 5000000
 8428 multiletter control sequences out of 15000+600000
 26765 words of font info for 110 fonts, out of 8000000 for 9000
 1150 hyphenation exceptions out of 8191
 41i,15n,34p,1122b,307s stack positions out of 5000i,500n,10000p,200000b,80000s
</usr/local/texlive/2018/texmf-dist/fonts/type1/public/amsfonts/cm/cmb10.pfb>
</usr/local/texlive/2018/texmf-dist/fonts/type1/public/amsfonts/cmextra/cmbsy8.
pfb></usr/local/texlive/2018/texmf-dist/fonts/type1/public/amsfonts/cm/cmbx10.p
fb></usr/local/texlive/2018/texmf-dist/fonts/type1/public/amsfonts/cm/cmbx12.pf
b></usr/local/texlive/2018/texmf-dist/fonts/type1/public/amsfonts/cm/cmbx9.pfb>
</usr/local/texlive/2018/texmf-dist/fonts/type1/public/amsfonts/cm/cmex10.pfb><
/usr/local/texlive/2018/texmf-dist/fonts/type1/public/amsfonts/cm/cmmi10.pfb></
usr/local/texlive/2018/texmf-dist/fonts/type1/public/amsfonts/cm/cmmi5.pfb></us
r/local/texlive/2018/texmf-dist/fonts/type1/public/amsfonts/cm/cmmi6.pfb></usr/
local/texlive/2018/texmf-dist/fonts/type1/public/amsfonts/cm/cmmi7.pfb></usr/lo
cal/texlive/2018/texmf-dist/fonts/type1/public/amsfonts/cm/cmmi8.pfb></usr/loca
l/texlive/2018/texmf-dist/fonts/type1/public/amsfonts/cm/cmmi9.pfb></usr/local/
texlive/2018/texmf-dist/fonts/type1/public/amsfonts/cm/cmr10.pfb></usr/local/te
xlive/2018/texmf-dist/fonts/type1/public/amsfonts/cm/cmr12.pfb></usr/local/texl
ive/2018/texmf-dist/fonts/type1/public/amsfonts/cm/cmr5.pfb></usr/local/texlive
/2018/texmf-dist/fonts/type1/public/amsfonts/cm/cmr6.pfb></usr/local/texlive/20
18/texmf-dist/fonts/type1/public/amsfonts/cm/cmr7.pfb></usr/local/texlive/2018/
texmf-dist/fonts/type1/public/amsfonts/cm/cmr8.pfb></usr/local/texlive/2018/tex
mf-dist/fonts/type1/public/amsfonts/cm/cmr9.pfb></usr/local/texlive/2018/texmf-
dist/fonts/type1/public/amsfonts/cm/cmss10.pfb></usr/local/texlive/2018/texmf-d
ist/fonts/type1/public/amsfonts/cm/cmss8.pfb></usr/local/texlive/2018/texmf-dis
t/fonts/type1/public/amsfonts/cm/cmsy10.pfb></usr/local/texlive/2018/texmf-dist
/fonts/type1/public/amsfonts/cm/cmsy7.pfb></usr/local/texlive/2018/texmf-dist/f
onts/type1/public/amsfonts/cm/cmsy8.pfb></usr/local/texlive/2018/texmf-dist/fon
ts/type1/public/amsfonts/cm/cmsy9.pfb></usr/local/texlive/2018/texmf-dist/fonts
/type1/public/amsfonts/cm/cmti10.pfb></usr/local/texlive/2018/texmf-dist/fonts/
type1/public/amsfonts/cm/cmtt10.pfb></usr/local/texlive/2018/texmf-dist/fonts/t
ype1/public/amsfonts/latxfont/lcircle1.pfb>
Output written on manuscript.pdf (20 pages, 620229 bytes).
PDF statistics:
 242 PDF objects out of 1000 (max. 8388607)
 172 compressed objects within 2 object streams
 0 named destinations out of 1000 (max. 500000)
 41 words of extra memory for PDF output out of 10000 (max. 10000000)
